# Supplementary material for: Disulfide-activated protein kinase G Iα regulates cardiac diastolic relaxation and fine-tunes the Frank–Starling response
Source: Nat Commun. 2016 Oct 26;7:13187. doi: 10.1038/ncomms13187 (PMC5095173; doi:10.1038/ncomms13187)
Supplement: Supplementary Data 1 — Excel spreadsheet containing proteomics data [file ncomms13187-s2.xlsx]

## Sheet: Complete dataset
db ID	acc_no	protein	peptide	pep_mod	m_z	best_tR	z_pept	mod_pos	max_ppm	min_ppm	mean_ppm	min_tR	max_tR	prot_scr	max_expectancy	mean_expt	max_scr	mean_scr	n_peptides	pep_start	pep_end	max_delta_score	peptide_heading		MSMS ion intensity	potential phosphorylation sites	Peptide to report	AVERAGES	1E1.raw	1E2.raw	1E4.raw	1E5.raw	2E1.raw	2E2.raw	2E4.raw	2E5.raw	3E1.raw	3E2.raw	3E4.raw	3E5.raw	4E1.raw	4E2.raw	4E4.raw	4E5.raw	1 Ave norm peak area	2 Ave norm peak area	3 Ave norm peak area	4 Ave norm peak area
p00002	P14408	Fumarate hydratase, mitochondrial OS=Rattus norvegicus GN=Fh PE=1 SV=1	AAAEVNQEYGLDPK		752.867	15.8581	2	x0000000000000000	-0.769425	-0.769425	-0.769425	15.8581	15.8581	118	0.000306556	0.000306556	46.19	46.19	1	99	112	40.04	603: Scan 1601 (rt=15.8581) [C:\Data\Jenny\Jenna\1E3.raw]	1E3.raw	2891.41		Fh seq: 99 - 112 no mod	p00002	0.00276157	0.00992927	0.00471642	0.0275828	0.0166187	0.0216474	0.0367497		0.0308752			0.00440405	0.0447562	0.0475852	0.0156374	0.016698	0.0112475	0.0250053	0.0176396	0.0311692
p00003	P01946	Hemoglobin subunit alpha-1/2 OS=Rattus norvegicus GN=Hba1 PE=1 SV=3	AADHVEDLPGALSTLSDLHAHK		766.39	26.9357	3	x000000000000000000000000	0.414608	0.0226467	-0.41069	26.1813	27.42	295.87	0.00111119	0.00111119	41.91	41.91	6	70	91	32.81	1633: Scan 3299 (rt=26.9357) [C:\Data\Jenny\Jenna\1E5.raw]	1E5.raw	38380.7		Hba1 seq: 70 - 91 no mod	p00003	0.0619737	0.430602	0.0397917	0.944294	0.066985	0.125313	0.156927	0.172186	0.22027	0.0207854	0.0391211	0.535767	0.498995	0.294817	0.0550428	0.465801	0.369165	0.130353	0.203986	0.328664
p00004	P02770	Serum albumin OS=Rattus norvegicus GN=Alb PE=1 SV=2	AADKDNCFATEGPNLVAR		946.454	20.2168	2	x00000000000000000000	1.90333	0.390821	1.07198	20.2168	21.6044	995.12	4.12475e-09	4.12475e-09	97.14	97.14	5	585	602	91.48	923: Sum of 3 scans in range 2194 (rt=20.2168) to 2265 (rt=20.7384) [C:\Data\Jenny\Jenna\1E3.raw]	1E3.raw	157328		Alb seq: 585 - 602 no mod	p00004	0.0974994	0.249996	0.0523865	0.46682	0.0524468	0.0353477	0.0383069	0.103304	0.158797	0.0163037	0.0378434	0.422045	0.430504	0.16289	0.0240218	0.141974	0.216675	0.0573512	0.158747	0.189847
p00005	P02770	Serum albumin OS=Rattus norvegicus GN=Alb PE=1 SV=2	AADKDNCFATEGPNLVAR		631.305	20.1643	3	x00000000000000000000	1.63574	0.207839	0.921787	20.1643	27.2564	995.12	1.6086e-05	1.6086e-05	61.27	61.27	2	585	602	58.34	918: Sum of 4 scans in range 2187 (rt=20.1643) to 2293 (rt=20.9438) [C:\Data\Jenny\Jenna\1E3.raw]	1E3.raw	528412		Alb seq: 585 - 602 no mod	p00005	0.00211676	0.00660622				0.00188201		0.002124	0.0111765			0.0073711	0.0115474		0.003282	0.0107867	0.00436149	0.002003	0.00927382	0.0085387
p00006	Q920L2	Succinate dehydrogenase [ubiquinone] flavoprotein subunit, mitochondrial OS=Rattus norvegicus GN=Sdha PE=1 SV=1	AAFGLSEAGFNTACLTK		850.92	36.2583	2	x0000000000000000000	0.496522	0.496522	0.496522	36.2583	36.2583	113.23	0.000102401	0.000102401	51.28	51.28	1	68	84	48.67	1818: Scan 4223 (rt=36.2583) [C:\Data\Jenny\Jenna\1E3.raw]	1E3.raw	7263.55		Sdha seq: 68 - 84 no mod	p00006	0.000998161	0.00752127							0.00199338		0.000764763		0.00519709			0.00273075	0.00425972	#DIV/0!	0.00137907	0.00396392
p00007	Q8K4G6	O-acetyl-ADP-ribose deacetylase MACROD1 (Fragment) OS=Rattus norvegicus GN=Macrod1 PE=2 SV=2	AAGSLLTDECR		568.275	17.6851	2	x0000000000000	-0.878776	-0.508579	-0.285286	16.7345	18.0026	68.3	1.13152e-06	1.13152e-06	68.3	68.3	3	123	133	68.3	739: Sum of 2 scans in range 1847 (rt=17.6851) to 1877 (rt=17.9094) [C:\Data\Jenny\Jenna\1E3.raw]	1E3.raw	79882		Macrod1 seq: 123 - 133 no mod	p00007		0.158054	0.100059	0.138202	0.247994	0.135368	0.010207	0.200253	0.32966	0.187888	0.263406	0.191349	0.243506	0.273822	0.251192	0.198474	0.132105	0.148455	0.243076	0.241748
p00008	P02091	Hemoglobin subunit beta-1 OS=Rattus norvegicus GN=Hbb PE=1 SV=3	AAVNGLWGK	Deamidated (NQ)	458.749	19.3341	2	x00001000000	0.205356	-0.166033	0.0451493	19.3341	20.9968	681.42	0.000380472	0.000380472	42.83	42.83	3	10	18	41	853: Sum of 3 scans in range 2071 (rt=19.3341) to 2139 (rt=19.8234) [C:\Data\Jenny\Jenna\1E3.raw]	1E3.raw	108425		Hbb seq: 10 - 18 + Deamidated (NQ)	p00008	0.0992444	0.26763	0.457234	0.478333	0.0771242	0.847551	0.27622	0.126358	0.147974	0.230212	0.274229	0.119534	0.13851	0.639825	0.114597	0.13907	0.32561	0.331813	0.192987	0.258
p00009	P02091	Hemoglobin subunit beta-1 OS=Rattus norvegicus GN=Hbb PE=1 SV=3	AAVNGLWGK		458.257	19.0386	2	x00000000000	0.784037	-0.00328049	-0.181365	17.6519	19.0386	548.52	7.96504e-05	7.96504e-05	48.47	48.47	7	10	18	48.47	837: Sum of 2 scans in range 2019 (rt=19.0386) to 2054 (rt=19.3028) [C:\Data\Jenny\Jenna\4E3.raw]	4E3.raw	212395		Hbb seq: 10 - 18 no mod	p00009	0.210574	0.786671	0.107239	0.73954	0.427105	2.02346	0.961552	0.444201	0.418244	1.04829	0.205036	0.514139	0.544052	2.6621	0.500583	0.7032	0.461006	0.964079	0.546427	1.10248
p00010	Q62920	PDZ and LIM domain protein 5 OS=Rattus norvegicus GN=Pdlim5 PE=1 SV=2	ACTGSLNMTLQR	Oxidation (M)	655.813	12.1161	2	x00000000200000	-1.84712	-0.56429	-1.2057	12.1161	12.4268	61.64	8.12304e-06	8.12304e-06	61.64	61.64	2	72	83	48.79	345: Sum of 2 scans in range 1097 (rt=12.1161) to 1139 (rt=12.4203) [C:\Data\Jenny\Jenna\1E3.raw]	1E3.raw	8610.52		Pdlim5 seq: 72 - 83 + Oxidation (M)	p00010	0.133722	0.0758357	0.0492203	0.0402467	0.149252	0.0993492	0.0800623	0.0268128	0.170645		0.0662798	0.0613002	0.124816	0.109735		0.0423272	0.0747563	0.088869	0.0994084	0.0922926
p00011	P05065	Fructose-bisphosphate aldolase A OS=Rattus norvegicus GN=Aldoa PE=1 SV=2	ADDGRPFPQVIK		448.243	17.3391	3	x00000000000000	1.01364	1.01364	1.01364	17.3391	17.3391	271.517	0.000401829	0.000401829	43.55	43.55	1	88	99	41.25	714: Scan 1801 (rt=17.3391) [C:\Data\Jenny\Jenna\1E3.raw]	1E3.raw	85417.6		Aldoa seq: 88 - 99 no mod	p00011	0.180045	0.115971	0.0756802	0.190923	0.248602	0.423959	0.554575	0.137998	0.238822	0.208261	0.13769	0.132641	0.246706	0.38358	0.181901	0.224453	0.140655	0.341283	0.179354	0.25916
p00012	Q63692	Hsp90 co-chaperone Cdc37 OS=Rattus norvegicus GN=Cdc37 PE=1 SV=2	AEAQQLR	2 Deamidated (NQ)	409.207	8.01576	2	x000011000	1.17957	1.17957	1.17957	8.01576	8.01576	21.41	0.0364999	0.0364999	21.41	21.41	1	87	93	5.69	105: Scan 545 (rt=8.01576) [C:\Data\Jenny\Jenna\4E3.raw]	4E3.raw	14975.3		Cdc37 seq: 87 - 93 + 2 Deamidated (NQ)	p00012	0.492165	1.00147	0.278355	0.351518	1.14423	1.14367	1.33841	0.674052	1.12975	3.1543	0.949674	0.734839	0.39249	1.18512	1.33566	1.1309	0.530876	1.07509	1.49214	1.01104
p00013	P02770	Serum albumin OS=Rattus norvegicus GN=Alb PE=1 SV=2	AETFTFHSDICTLPDKEK		694.668	24.2038	3	x00000000000000000000	-2.55265	1.09468	-0.0922674	17.6519	24.462	995.12	0.000699871	0.000699871	44.72	44.72	3	528	545	40.03	1182: Sum of 3 scans in range 2736 (rt=24.2038) to 2804 (rt=24.7036) [C:\Data\Jenny\Jenna\1E3.raw]	1E3.raw	169072		Alb seq: 528 - 545 no mod	p00013	0.293726	0.492676	0.179665	0.543293	0.224638	0.0339728	0.0459687	0.125603	0.252235	0.0586836	0.0709251	0.483354	0.517022	0.181918	0.0148932	0.172171	0.37734	0.107546	0.216299	0.221501
p00014	P15650	Long-chain specific acyl-CoA dehydrogenase, mitochondrial OS=Rattus norvegicus GN=Acadl PE=1 SV=1	AFVDSCLQLHETK		745.87	23.5218	2	x000000000000000	0.655826	0.400745	0.528286	23.5218	23.853	156.37	4.63677e-06	4.63677e-06	64.56	64.56	2	346	358	61.63	1143: Sum of 2 scans in range 2645 (rt=23.5218) to 2679 (rt=23.7744) [C:\Data\Jenny\Jenna\1E3.raw]	1E3.raw	16367.3		Acadl seq: 346 - 358 no mod	p00014	0.00192226	0.0244186	0.072801	0.206395	0.0939149				0.0929309	0.00827982		0.131458	0.239644	0.0586961		0.0449265	0.0763843	0.0939149	0.0775562	0.114422
p00015	P04636	Malate dehydrogenase, mitochondrial OS=Rattus norvegicus GN=Mdh2 PE=1 SV=2	AGAGSATLSMAYAGAR	Oxidation (M)	735.856	13.9674	2	x000000000020000000	2.10588	-0.139485	0.0430256	13.0133	15.6212	246.01	2.94692e-05	2.94692e-05	56.92	56.92	17	242	257	51.16	592: Sum of 2 scans in range 1423 (rt=13.9674) to 1462 (rt=14.238) [C:\Data\Jenny\Jenna\1E5.raw]	1E5.raw	63402.9		Mdh2 seq: 242 - 257 + Oxidation (M)	p00015	0.52847	0.267691	0.513425	1.84422	0.2718	0.260748	2.86396	1.0258	0.335164	0.40151	0.504202	0.404318	0.534033	0.73678	0.772869	0.777215	0.788451	1.10558	0.411298	0.705224
p00016	P04636	Malate dehydrogenase, mitochondrial OS=Rattus norvegicus GN=Mdh2 PE=1 SV=2	AGAGSATLSMAYAGAR		727.857	20.033	2	x000000000000000000	-0.416868	-0.416868	-0.416868	20.033	20.033	678.01	0.000896999	0.000896999	42.16	42.16	1	242	257	39.27	908: Scan 2168 (rt=20.033) [C:\Data\Jenny\Jenna\1E3.raw]	1E3.raw	8139.39		Mdh2 seq: 242 - 257 no mod	p00016	0.0219995	0.0241811	0.0156148	0.0209827	0.00248863	0.0496432	0.207584	0.0297234		0.00441468			0.0468367		0.0807446	0.00731418	0.0206945	0.0723599	0.00441468	0.0449652
p00017	Q9QZ76	Myoglobin OS=Rattus norvegicus GN=Mb PE=1 SV=3	AHPETLEKFDK		438.897	7.08701	3	x0000000000000	3.91043	0.690436	0.867417	7.08701	14.3992	326.14	0.0098284	0.0098284	29.52	29.52	4	36	46	27.53	24: Scan 425 (rt=7.08701) [C:\Data\Jenny\Jenna\1E3.raw]	1E3.raw	895371		Mb seq: 36 - 46 no mod	p00017	0.00120418	0.00094194	0.00178285		0.00317976	0.0119229	0.00338104	0.00558878	0.000974307		0.00469852	0.146052	0.00625432	0.00294874	0.00712527	0.00742383	0.00130966	0.00601813	0.050575	0.00593804
p00018	P48500	Triosephosphate isomerase OS=Rattus norvegicus GN=Tpi1 PE=1 SV=2	AIADNVKDWCK		631.813	21.4984	2	x0000000000000	-1.25237	-1.25237	-1.25237	21.4984	21.4984	294.66	0.00146664	0.00146664	38.79	38.79	1	150	160	38.79	938: Scan 2207 (rt=21.4984) [C:\Data\Jenny\Jenna\2E3.raw]	2E3.raw	2703.42		Tpi1 seq: 150 - 160 no mod	p00018	0.0308815	0.0619325	0.0151719	0.105388	0.0417292	0.00698747	0.00752819	0.031285	0.116363	0.015334	0.0115167	0.15762	0.132532	0.0923849	0.0106193	0.043024	0.0533434	0.0218825	0.0752084	0.0696401
p00019	P10719	ATP synthase subunit beta, mitochondrial OS=Rattus norvegicus GN=Atp5b PE=1 SV=2	AIAELGIYPAVDPLDSTSR		994.522	40.3736	2	x000000000000000000000	1.46399	-0.206842	0.628576	40.3736	40.6431	239.24	7.24274e-07	7.24274e-07	72.49	72.49	2	388	406	69.81	2464: Scan 5057 (rt=40.3736) [C:\Data\Jenny\Jenna\1E5.raw]	1E5.raw	16024.1		Atp5b seq: 388 - 406 no mod	p00019	0.00812242	0.0598618		0.147615	0.00326189	0.027844	0.0769567	0.0121658	0.0209202		0.00887325	0.0224881	0.0562098	0.0198023	0.00571108	0.0361839	0.0718665	0.0300571	0.0174272	0.0294768
p00020	Q02253	Methylmalonate-semialdehyde dehydrogenase [acylating], mitochondrial OS=Rattus norvegicus GN=Aldh6a1 PE=1 SV=1	AISFVGSNQAGEYIFER		944.466	35.6713	2	x0000000000000000000	0.0890341	0.0890341	0.0890341	35.6713	35.6713	170.3	4.98384e-10	4.98384e-10	106.11	106.11	1	256	272	93.03	1835: Scan 4159 (rt=35.6713) [C:\Data\Jenny\Jenna\4E3.raw]	4E3.raw	3700.35		Aldh6a1 seq: 256 - 272 no mod	p00020	0.000352863	0.00783443	0.000384038	0.0134043	0.000715616		0.00620403		0.00499248				0.0209905	0.0103467	0.0019222		0.00549391	0.00345982	0.00499248	0.0110864
p00021	P35899	Olfactory receptor 1571 (Fragment) OS=Rattus norvegicus GN=Olr1571 PE=2 SV=2	AISSSQGK	Phospho (ST)	429.191	78.629	2	x0000300000	-3.02791	-3.02791	-3.02791	78.629	78.629	22.9	0.0210273	0.0210273	22.9	22.9	1	167	174	10.04	2726: Scan 8453 (rt=78.629) [C:\Data\Jenny\Jenna\2E3.raw]	2E3.raw	2030.54	170	Olr1571 pS170	p00021	0.00805789	0.0150683	0.00301878	0.00913934	0.0410199	0.133512	0.0344643	0.0350178	0.0411834	0.495222	0.010244	0.0210329	0.00955577	0.0799732	0.0532886	0.0547533	0.00882106	0.0610034	0.141921	0.0493927
p00022	P23693	Troponin I, cardiac muscle OS=Rattus norvegicus GN=Tnni3 PE=1 SV=2	AKESLDLR	Phospho (ST)	506.248	8.96181	2	x0000300000	1.5359	-0.166258	0.713098	8.96181	27.2564	28.04	0.0179807	0.0179807	28.04	28.04	14	164	171	17.97	189: Sum of 4 scans in range 708 (rt=8.96181) to 835 (rt=9.82204) [C:\Data\Jenny\Jenna\1E4.raw]	1E4.raw	2.41828e+06	167	Tnni3 pS167	p00022	21.6446	16.6586	17.7814	9.49596	11.2727	3.27053	2.06192	1.74228	1.57373	2.40915	1.3313	0.515593	0.0149705	0.00511484	0.00542087	0.00802392	16.3952	4.58685	1.45744	0.00838253
p00023	Q99JD4	CLIP-associating protein 2 OS=Rattus norvegicus GN=Clasp2 PE=2 SV=1	AKLSTPLVAVGNAK	Phospho (ST)	724.899	20.1893	2	x0000300000000000	1.9858	-0.00345356	0.917495	20.0914	20.6051	47.41	0.000119824	0.000119824	47.41	47.41	6	433	446	11.89	1105: Scan 2333 (rt=20.1893) [C:\Data\Jenny\Jenna\1E5.raw]	1E5.raw	25983.4	436	Clasp2 pS436	p00023	0.769511	0.429882	0.595024	0.62705	0.638711	0.0272695	0.211405	0.392894	0.220817	0.0632706	0.181302	0.233706					0.605367	0.31757	0.174774	#DIV/0!
p00024	P05065	Fructose-bisphosphate aldolase A OS=Rattus norvegicus GN=Aldoa PE=1 SV=2	ALANSLACQGK		538.283	10.6472	2	x0000000000000	-0.22428	-0.652367	-0.206599	9.6314	12.07	271.517	4.53985e-05	4.53985e-05	53.02	53.02	20	332	342	50.18	253: Sum of 5 scans in range 899 (rt=10.6472) to 1038 (rt=11.681) [C:\Data\Jenny\Jenna\1E3.raw]	1E3.raw	835051		Aldoa seq: 332 - 342 no mod	p00024	2.8101	2.78414	1.47516	1.48247	5.32014	7.97387	2.53716	1.13613	5.84139	4.9934	2.38091	2.49153	3.14401	4.22069	2.15186	1.83515	2.13797	4.24183	3.92681	2.83793
p00025	P50463	Cysteine and glycine-rich protein 3 OS=Rattus norvegicus GN=Csrp3 PE=1 SV=1	ALDSTTVAAHESEIYCK		919.435	19.3247	2	x0000000000000000000	-0.634781	-0.634781	-0.634781	19.3247	19.3247	277.97	1.00907e-06	1.00907e-06	73.11	73.11	1	43	59	63.71	852: Scan 2070 (rt=19.3247) [C:\Data\Jenny\Jenna\1E3.raw]	1E3.raw	17647.4		Csrp3 seq: 43 - 59 no mod	p00025	0.0261199	0.0714021	0.0232216	0.0446168		0.00681405			0.069987	0.00391565		0.0650419	0.100895	0.0361178		0.0433799	0.0413401	0.00681405	0.0463148	0.060131
p00026	Q9QZ76	Myoglobin OS=Rattus norvegicus GN=Mb PE=1 SV=3	ALELFR		748.436	25.5417	1	x00000000	0.644878	0.644878	0.644878	25.5417	25.5417	231.87	0.049753	0.049753	18.41	18.41	1	135	140	11.29	1465: Scan 3045 (rt=25.5417) [C:\Data\Jenny\Jenna\4E1.raw]	4E1.raw	10329.4		Mb seq: 135 - 140 no mod	p00026	0.248558	0.161351	0.136832	0.247465	0.320916	0.563584	0.441988	0.265321	0.311648	0.365235	0.173775	0.190922	0.468109	0.505862	0.243531	0.367298	0.198552	0.397952	0.260395	0.3962
p00027	P16409	Myosin light chain 3 OS=Rattus norvegicus GN=Myl3 PE=2 SV=2	ALGQNPTQAEVLR		698.881	16.7987	2	x000000000000000	-0.803155	-0.803155	-0.803155	16.7987	16.7987	59.73	0.0168622	0.0168622	25.86	25.86	1	87	99	22.19	674: Scan 1728 (rt=16.7987) [C:\Data\Jenny\Jenna\1E3.raw]	1E3.raw	3245.95		Myl3 seq: 87 - 99 no mod	p00027	0.017292	0.0100138		0.0139607	0.0296608	0.0437805	0.0205319	0.0175687	0.0216396	0.0178609	0.00799177		0.0296144	0.0348378			0.0137555	0.0278855	0.0158307	0.0322261
p00028	Q8VHF5	Citrate synthase, mitochondrial OS=Rattus norvegicus GN=Cs PE=1 SV=1	ALGVLAQLIWSR		663.898	45.6971	2	x00000000000000	-1.16837	-1.16837	-1.16837	45.6971	45.6971	27.58	0.00427726	0.00427726	27.58	27.58	1	429	440	27.58	2093: Sum of 2 scans in range 5168 (rt=45.6971) to 5192 (rt=45.9179) [C:\Data\Jenny\Jenna\4E4.raw]	4E4.raw	1626.77		Cs seq: 429 - 440 no mod	p00028	0.56626	5.94055	0.0205972	0.262552	0.0211468	0.0150524	0.976163	0.0645882	0.0882343	6.5204	0.0537224	0.0473798	0.0841493	0.00138585	0.260014	0.143376	1.69749	0.269238	1.67743	0.122231
p00029	P63039	60 kDa heat shock protein, mitochondrial OS=Rattus norvegicus GN=Hspd1 PE=1 SV=1	ALMLQGVDLLADAVAVTMGPK	2 Oxidation (M)	1073.07	50.2064	2	x00020000000000000020000	0.807789	0.341398	0.574594	49.6376	50.2064	152.79	1.63437e-11	1.63437e-11	118.14	118.14	2	38	58	118.14	2287: Sum of 2 scans in range 5856 (rt=50.2064) to 5885 (rt=50.4781) [C:\Data\Jenny\Jenna\1E3.raw]	1E3.raw	18889.1		Hspd1 seq: 38 - 58 + 2 Oxidation (M)	p00029		0.0172179		0.0171187			0.00134641					0.00456178	0.013925	0.0104479	0.00215411	0.000770704	0.0171683	0.00134641	0.00456178	0.00682442
p00030	P63039	60 kDa heat shock protein, mitochondrial OS=Rattus norvegicus GN=Hspd1 PE=1 SV=1	ALMLQGVDLLADAVAVTMGPK	2 Oxidation (M)	715.716	50.1272	3	x00020000000000000020000	-0.808723	-0.696789	-0.461728	11.2303	50.1272	152.79	0.000243416	0.000243416	46.41	46.41	5	38	58	46.41	2286: Sum of 3 scans in range 5847 (rt=50.1272) to 5907 (rt=50.6884) [C:\Data\Jenny\Jenna\1E3.raw]	1E3.raw	8712.55		Hspd1 seq: 38 - 58 + 2 Oxidation (M)	p00030	0.00158533	0.0467912	0.000913671	0.0642221		0.00365829	0.00763036	0.00343		0.02772	0.00272142	0.0182042	0.0326672	0.0283326	0.00911466	0.0126193	0.0283781	0.00490622	0.0162152	0.0206834
p00031	P05065	Fructose-bisphosphate aldolase A OS=Rattus norvegicus GN=Aldoa PE=1 SV=2	ALSDHHVYLEGTLLKPNMVTPGHACTQK	Oxidation (M)	769.889	18.1433	4	x000000000000000000200000000000	-0.413588	-0.413588	-0.413588	18.1433	18.1433	271.517	0.00455945	0.00455945	37.14	37.14	1	216	243	37.14	773: Sum of 2 scans in range 1909 (rt=18.1433) to 1941 (rt=18.3788) [C:\Data\Jenny\Jenna\1E3.raw]	1E3.raw	108619		Aldoa seq: 216 - 243 + Oxidation (M)	p00031		0.0850398		0.0974954					0.0705529	0.0016432		0.086379	0.118021		0.0143952	0.0416158	0.0912676	#DIV/0!	0.0528584	0.0580108
p00032	P11507	Sarcoplasmic/endoplasmic reticulum calcium ATPase 2 OS=Rattus norvegicus GN=Atp2a2 PE=1 SV=1	AMGVVVATGVNTEIGK	Oxidation (M)	781.417	20.2539	2	x002000000000000000	-0.0595841	-0.0595841	-0.0595841	20.2539	20.2539	55.08	3.12008e-05	3.12008e-05	55.08	55.08	1	219	234	55.08	1007: Scan 2322 (rt=20.2539) [C:\Data\Jenny\Jenna\2E4.raw]	2E4.raw	11211.1		Atp2a2 seq: 219 - 234 + Oxidation (M)	p00032	0.0163958	0.0787228	0.103442	0.387738		0.0876217	0.69087	0.210138	0.0202697	0.0652602	0.164181	0.246097	0.102599	0.0647399	0.325885	0.564378	0.146575	0.329543	0.123952	0.264401
p00033	P04636	Malate dehydrogenase, mitochondrial OS=Rattus norvegicus GN=Mdh2 PE=1 SV=2	ANTFVAELK		496.775	19.5635	2	x00000000000	-0.122033	-0.122033	-0.122033	19.5635	19.5635	678.01	0.00028252	0.00028252	43.01	43.01	1	177	185	35.92	867: Sum of 2 scans in range 2103 (rt=19.5635) to 2143 (rt=19.853) [C:\Data\Jenny\Jenna\1E3.raw]	1E3.raw	62278		Mdh2 seq: 177 - 185 no mod	p00033	0.276929	0.144662	0.104719	0.260348	0.44524	1.2249	0.741162	0.211413	0.392461	0.497519	0.190794	0.142591	0.429209	0.547024	0.353188	0.258776	0.196665	0.655679	0.305841	0.397049
p00034	Q99NA5	Isocitrate dehydrogenase [NAD] subunit alpha, mitochondrial OS=Rattus norvegicus GN=Idh3a PE=1 SV=1	APIQWEER		514.762	16.1022	2	x0000000000	-0.0963496	-0.0963496	-0.0963496	16.1022	16.1022	76.65	0.000116649	0.000116649	47.29	47.29	1	59	66	46.08	624: Scan 1633 (rt=16.1022) [C:\Data\Jenny\Jenna\1E3.raw]	1E3.raw	26420.8		Idh3a seq: 59 - 66 no mod	p00034	0.0327014	0.00629582	0.0129741	0.046694	0.0152481	0.0504899	0.0409733	0.00472123	0.0164743	0.0265948		0.0420909	0.0296501	0.0750866	0.022649	0.0797571	0.0246664	0.0278582	0.0283867	0.0517857
p00035	A0JPQ4	Tripartite motif-containing protein 72 OS=Rattus norvegicus GN=Trim72 PE=2 SV=1	APPAGEDTCQFDK		689.801	12.3563	2	x000000000000000	-0.358598	-0.358598	-0.358598	12.3563	12.3563	24.46	0.037242	0.037242	24.46	24.46	1	318	330	21.94	364: Scan 1130 (rt=12.3563) [C:\Data\Jenny\Jenna\1E3.raw]	1E3.raw	4337.91		Trim72 seq: 318 - 330 no mod	p00035	0.0483729	0.0107154	0.0590395	0.0411828	0.0729595	0.0317427	0.0261864	0.00642853		0.0313781	0.0147021	0.0306727	0.0566902	0.0617521	0.0436626	0.0269494	0.0398277	0.0343293	0.0255843	0.0472636
p00036	P02770	Serum albumin OS=Rattus norvegicus GN=Alb PE=1 SV=2	APQVSTPTLVEAAR		720.397	49.961	2	x0000000000000000	1.40605	-0.651248	-0.200249	19.456	49.961	602.98	0.0860211	0.0860211	17.6	17.6	9	439	452	17.6	2846: Sum of 2 scans in range 6159 (rt=49.961) to 6188 (rt=50.2282) [C:\Data\Jenny\Jenna\1E5.raw]	1E5.raw	52298.3		Alb seq: 439 - 452 no mod	p00036	0.379067	0.23142	0.133414	0.675046	0.297115	0.498292	0.639367	0.386264	0.265814	0.230915	0.165047	0.312506	0.444568	0.675947	0.129655	0.368945	0.354737	0.45526	0.243571	0.404779
p00037	P23928	Alpha-crystallin B chain OS=Rattus norvegicus GN=Cryab PE=1 SV=1	APSWIDTGLSEMR	Oxidation (M)	739.851	28.0487	2	x000000000000200	-4.37916	-0.778921	-1.95193	26.968	28.1606	100.66	7.74929e-06	7.74929e-06	62.81	62.81	3	57	69	62.81	1493: Scan 3368 (rt=28.0487) [C:\Data\Jenny\Jenna\2E4.raw]	2E4.raw	7529.97		Cryab seq: 57 - 69 + Oxidation (M)	p00037	0.0965689	0.0755092	0.021639	0.127511	0.0241565	0.0696098	0.290367	0.0551262	0.0952362	0.0645716	0.0732329	0.0985713	0.14303	0.194397	0.0375944	0.134246	0.080307	0.109815	0.082903	0.127317
p00038	Q6AXQ8	Meiosis-specific nuclear structural protein 1 OS=Rattus norvegicus GN=Mns1 PE=2 SV=1	AQDLWRQK	Deamidated (NQ)	523.28	22.5502	2	x0010000000	10.0053	9.20114	9.60322	22.5502	49.961	22.81	0.0403172	0.0403172	22.81	22.81	2	251	258	6.22	1205: Sum of 3 scans in range 2715 (rt=22.5502) to 2799 (rt=23.1156) [C:\Data\Jenny\Jenna\1E4.raw]	1E4.raw	804130		Mns1 seq: 251 - 258 + Deamidated (NQ)	p00038				0.00222816		0.000909185		0.000442782			0.00077675						0.00222816	0.000675984	0.00077675	#DIV/0!
p00039	Q63083	Nucleobindin-1 OS=Rattus norvegicus GN=Nucb1 PE=1 SV=1	AQRLSQETEALGR	Phospho (ST)	769.87	14.6851	2	x000003000000000	0.340113	0.0929945	-0.0630804	14.3606	14.6952	44	0.000724555	0.000724555	44	44	3	364	376	16.49	639: Scan 1533 (rt=14.6851) [C:\Data\Jenny\Jenna\1E1.raw]	1E1.raw	15844.7	368	Nucb1 pS368	p00039	0.429976	0.226093	0.287811	0.248444	0.111668	0.00967002		0.0295352			0.00544305		0.00354357				0.298081	0.0502912	0.00544305	0.00354357
p00040	O35821	Myb-binding protein 1A OS=Rattus norvegicus GN=Mybbp1a PE=2 SV=2	ARLSLVSR	Phospho (ST)	491.266	11.3591	2	x0000300000	-2.19477	-0.358994	-1.20549	10.815	12.2094	30.34	0.00564066	0.00564066	30.34	30.34	4	1315	1322	22.29	293: Sum of 2 scans in range 990 (rt=11.3591) to 1030 (rt=11.643) [C:\Data\Jenny\Jenna\3E2.raw]	3E2.raw	31898.5	1318	Mybbp1a pS1318	p00040	0.882128	0.641127	0.566789	0.519097	1.32916	1.36721	0.971484	0.938148	0.856882	1.98354	1.42262	0.670926	0.00569336		0.0490229		0.652285	1.1515	1.23349	0.0273581
p00041	P97541	Heat shock protein beta-6 OS=Rattus norvegicus GN=Hspb6 PE=1 SV=1	ASAPLPGFSTPGR	Phospho (ST)	669.317	29.035	2	x003000000000000	1.21725	0.573836	0.898037	10.9156	29.035	97.84	0.00608009	0.00608009	33.13	33.13	3	15	27	33.13	1711: Sum of 2 scans in range 3586 (rt=29.035) to 3622 (rt=29.2961) [C:\Data\Jenny\Jenna\1E1.raw]	1E1.raw	8978.6	16	Hspb6 pS16	p00041	1.05178	0.641799	1.29662	0.423891	0.0156442	0.152093	0.644693	0.0153369	0.00794207	0.355741	0.0261782	0.564984	0.0243787	0.154671	0.579151	1.27354	0.853521	0.206942	0.238711	0.507935
p00042	P12346	Serotransferrin OS=Rattus norvegicus GN=Tf PE=1 SV=3	ASDSSINWNNLK		674.829	22.8804	2	x00000000000000	0.153602	0.153602	0.153602	22.8804	22.8804	390.63	0.0205583	0.0205583	27.68	27.68	1	455	466	23.22	1098: Scan 2561 (rt=22.8804) [C:\Data\Jenny\Jenna\1E3.raw]	1E3.raw	4502.43		Tf seq: 455 - 466 no mod	p00042	0.10797	0.0441393	0.0810003	0.0866536	0.158431	0.140946	0.133147	0.117515	0.0309483	0.442905	0.0912009	0.40759		0.00130906	0.389693	0.38693	0.0799408	0.13751	0.243161	0.259311
p00043	P15651	Short-chain specific acyl-CoA dehydrogenase, mitochondrial OS=Rattus norvegicus GN=Acads PE=1 SV=2	ASSTANLIFEDCR		713.837	29.1191	2	x000000000000000	1.22119	1.22119	1.22119	29.1191	29.1191	113.51	1.22949e-05	1.22949e-05	60.82	60.82	1	235	247	60.82	1468: Sum of 3 scans in range 3369 (rt=29.1191) to 3429 (rt=29.5907) [C:\Data\Jenny\Jenna\1E3.raw]	1E3.raw	15407.4		Acads seq: 235 - 247 no mod	p00043	0.0266626	0.120004	0.0190377	0.122145	0.0214891	0.0197824	0.0390321	0.0608787	0.104876	0.0178603	0.0660003	0.121865	0.247872	0.115907	0.00225836	0.0498802	0.0719624	0.0352956	0.0776504	0.103979
p00044	P36201	Cysteine-rich protein 2 OS=Rattus norvegicus GN=Crip2 PE=2 SV=1	ASSVTTFTGEPNMCPR	Oxidation (M)	857.384	17.4923	2	x000000000000020000	-1.71012	-1.06787	-0.592032	16.4448	18.9087	66.16	4.51522e-06	4.51522e-06	66.16	66.16	8	113	128	66.08	727: Sum of 2 scans in range 1822 (rt=17.4923) to 1856 (rt=17.7538) [C:\Data\Jenny\Jenna\1E3.raw]	1E3.raw	35278.8		Crip2 seq: 113 - 128 + Oxidation (M)	p00044	0.061992	0.116616	0.0292588	0.0946835	0.128109	0.0567403	0.0367359	0.0654129	0.260927	0.0551515	0.0400744	0.403419	0.188827	0.146174	0.0320677	0.166218	0.0756375	0.0717496	0.189893	0.133322
p00045	P36201	Cysteine-rich protein 2 OS=Rattus norvegicus GN=Crip2 PE=2 SV=1	ASSVTTFTGEPNMCPR	Oxidation (M); Phospho (ST)	897.367	21.7927	2	x003000000000020000	1.17531	1.0749	1.1279	21.7927	22.0051	59.64	1.55359e-05	1.55359e-05	59.64	59.64	4	113	128	2.43	1243: Sum of 2 scans in range 2564 (rt=21.7927) to 2605 (rt=22.076) [C:\Data\Jenny\Jenna\1E5.raw]	1E5.raw	87013.3	114	Crip2 seq: 113 - 128 + Oxidation (M); Phospho (ST)	p00045	0.984228	1.075	0.51298	2.19533	0.36066	0.0243813	0.0613744	0.460486	0.195522	0.0847835	0.00399768	0.150174	0.0905691	0.0358384	0.0136124	0.0641529	1.19188	0.226725	0.108619	0.0510432
p00046	Q9R080	G-protein-signaling modulator 1 OS=Rattus norvegicus GN=Gpsm1 PE=1 SV=2	ASVGSLPGLR	Phospho (ST)	518.764	26.9092	2	x003000000000	0.0289712	0.0289712	-0.0521482	18.1623	27.217	102.21	0.00113748	0.00113748	38.91	38.91	5	566	575	17.73	1482: Sum of 2 scans in range 3340 (rt=26.9092) to 3379 (rt=27.1808) [C:\Data\Jenny\Jenna\1E4.raw]	1E4.raw	124733	567	Gpsm1 pS567	p00046	1.89187	1.94296	1.56798	1.05802	2.08277	0.371886	0.23484	0.638495	0.346076	0.205267	0.182131	0.211388	0.0281844	0.0731516	0.00446349	0.00763094	1.61521	0.831998	0.236215	0.0283576
p00047	P56574	Isocitrate dehydrogenase [NADP], mitochondrial OS=Rattus norvegicus GN=Idh2 PE=1 SV=2	ATDFVVDR		461.736	13.815	2	x0000000000	1.90568	0.0607734	0.329912	12.2094	18.0757	643.61	9.41081e-06	9.41081e-06	59.24	59.24	5	181	188	44.03	465: Sum of 2 scans in range 1329 (rt=13.815) to 1362 (rt=14.0569) [C:\Data\Jenny\Jenna\1E3.raw]	1E3.raw	49819.4		Idh2 seq: 181 - 188 no mod	p00047	0.160893	0.146363	0.116486	0.136377	0.289847	1.04988	0.711313	0.163978	0.279108	0.492868	0.190061	0.113147	0.249323	0.508283	0.26379	0.210829	0.14003	0.553756	0.268796	0.308056
p00048	P11517	Hemoglobin subunit beta-2 OS=Rattus norvegicus PE=1 SV=2	ATVSGLWGK		459.757	20.1091	2	x00000000000	1.78529	0.477385	1.13134	20.1091	20.1365	604.17	0.00015538	0.00015538	45.41	45.41	2	10	18	43.55	913: Scan 2179 (rt=20.1091) [C:\Data\Jenny\Jenna\1E3.raw]	1E3.raw	44597.9		seq: 10 - 18 no mod	p00048	0.0624577	0.181294	0.0144189	0.196441	0.0611178	0.701081	0.131165	0.05114	0.0870398	0.104951	0.0121648	0.0696776	0.101957	0.655004	0.067619	0.136001	0.113653	0.236126	0.0684583	0.240145
p00049	P32551	Cytochrome b-c1 complex subunit 2, mitochondrial OS=Rattus norvegicus GN=Uqcrc2 PE=1 SV=2	AVAQGNLSSADVQAAK		765.399	11.4271	2	x000000000000000000	-1.35206	-1.35206	-1.35206	11.4271	11.4271	188.05	1.23649e-06	1.23649e-06	69.29	69.29	1	359	374	69.29	295: Scan 1004 (rt=11.4271) [C:\Data\Jenny\Jenna\1E3.raw]	1E3.raw	4170.29		Uqcrc2 seq: 359 - 374 no mod	p00049		0.00861094	0.0104867	0.0216698		0.0711148	0.114935			0.0115242	0.0112782			0.0377361	0.0114361		0.0135892	0.0930249	0.0114012	0.0245861
p00050	P15999	ATP synthase subunit alpha, mitochondrial OS=Rattus norvegicus GN=Atp5a1 PE=1 SV=2	AVDSLVPIGR		513.801	23.6121	2	x000000000000	-0.153083	0.10043	-0.0263264	23.6121	23.8526	595.6	0.00899638	0.00899638	24.17	24.17	2	195	204	23.14	1150: Sum of 2 scans in range 2657 (rt=23.6121) to 2690 (rt=23.8607) [C:\Data\Jenny\Jenna\1E3.raw]	1E3.raw	27801.6		Atp5a1 seq: 195 - 204 no mod	p00050	0.109533		0.0949947	0.190978	0.136656	0.311756	0.618466	0.174191	0.173365	0.249517	0.188381		0.17779	0.284035	0.184869	0.262586	0.131835	0.310267	0.203754	0.22732
p00051	P56574	Isocitrate dehydrogenase [NADP], mitochondrial OS=Rattus norvegicus GN=Idh2 PE=1 SV=2	CATITPDEAR		538.757	7.66039	2	x000000000000	1.2199	0.0483497	0.359523	7.30736	27.033	643.61	4.70336e-05	4.70336e-05	53.59	53.59	15	113	122	35.92	83: Sum of 2 scans in range 507 (rt=7.66039) to 540 (rt=7.91067) [C:\Data\Jenny\Jenna\1E3.raw]	1E3.raw	576234		Idh2 seq: 113 - 122 no mod	p00051	1.02423	0.953344	0.755003	0.339316	2.2745	3.27939	1.22513	0.575082	3.34027	4.12107	1.31169	0.652272	2.75599	4.12094	0.893114	0.731852	0.767973	1.83852	2.35633	2.12547
p00052	P13437	3-ketoacyl-CoA thiolase, mitochondrial OS=Rattus norvegicus GN=Acaa2 PE=2 SV=1	DAEVVLCGGTESMSQSPYSVR	Oxidation (M)	1116	28.0608	2	x00000000000002000000000	1.54395	1.54395	1.54395	28.0608	28.0608	501.327	7.60747e-10	7.60747e-10	105.27	105.27	1	110	130	95.1	1414: Scan 3237 (rt=28.0608) [C:\Data\Jenny\Jenna\1E3.raw]	1E3.raw	19669.9		Acaa2 seq: 110 - 130 + Oxidation (M)	p00052		0.0146579		0.0260055	0.00573493		0.00384477	0.004826	0.0141329			0.0588162	0.0682968	0.0146839			0.0203317	0.0048019	0.0364745	0.0414904
p00053	P00507	Aspartate aminotransferase, mitochondrial OS=Rattus norvegicus GN=Got2 PE=1 SV=2	DAGMQLQGYR	Oxidation (M)	577.767	28.0608	2	x000020000000	-2.00431	0.3537	-0.825303	10.2592	28.0608	212.07	0.323935	0.323935	15.54	15.54	2	171	180	15.54	1414: Scan 3237 (rt=28.0608) [C:\Data\Jenny\Jenna\1E3.raw]	1E3.raw	6452.75		Got2 seq: 171 - 180 + Oxidation (M)	p00053		0.0148879	0.00205504	0.00285455		0.00438034	0.0175377	0.0219876	0.0127316	0.0147987	0.0100797	0.00515701	0.0242005	0.0136407	0.0201859	0.0063604	0.00659917	0.0146352	0.0106917	0.0160969
p00054	Q9ER34	Aconitate hydratase, mitochondrial OS=Rattus norvegicus GN=Aco2 PE=1 SV=2	DFAPGKPLNCIIK		708.391	27.8584	2	x000000000000000	1.06873	1.06873	1.06873	27.8584	27.8584	666.6	0.00528216	0.00528216	32.48	32.48	1	731	743	26.99	1400: Sum of 3 scans in range 3211 (rt=27.8584) to 3280 (rt=28.4077) [C:\Data\Jenny\Jenna\1E3.raw]	1E3.raw	35502.1		Aco2 seq: 731 - 743 no mod	p00054	0.019511	0.153288		0.0549187	0.0134793			0.00972914	0.0594937		0.0156611	0.0910463	0.238088	0.0645957		0.0474262	0.0759058	0.0116042	0.0554004	0.116703
p00055	Q05962	ADP/ATP translocase 1 OS=Rattus norvegicus GN=Slc25a4 PE=1 SV=3	DFLAGGIAAAVSK		610.338	35.0117	2	x000000000000000	0.557989	0	0.0656456	7.94667	35.1906	239.67	6.27094e-07	6.27094e-07	70.6	70.6	5	11	23	34.91	1975: Scan 4433 (rt=35.0117) [C:\Data\Jenny\Jenna\1E4.raw]	1E4.raw	5661.92		Slc25a4 seq: 11 - 23 no mod	p00055	0.01964	0.124068	0.105356	0.323945	0.0239893	0.109088	0.551841	0.132224	0.052618	0.129345	0.118781	0.254597	0.2735	0.137559	0.17677	0.480145	0.143252	0.204286	0.138835	0.266993
p00056	Q09073	ADP/ATP translocase 2 OS=Rattus norvegicus GN=Slc25a5 PE=1 SV=3	DFLAGGVAAAISK		610.338	35.0117	2	x000000000000000	-0.11488	0	-0.0574401	35.0117	35.1906	204.76	0.00194237	0.00194237	35.69	35.69	2	11	23	34.95	1975: Scan 4433 (rt=35.0117) [C:\Data\Jenny\Jenna\1E4.raw]	1E4.raw	5661.92		Slc25a5 seq: 11 - 23 no mod	p00056	0.01964	0.124068	0.105356	0.323945	0.0239893	0.109088	0.551841	0.132224	0.052618	0.129345	0.118781	0.254597	0.2735	0.137559	0.17677	0.480145	0.143252	0.204286	0.138835	0.266993
p00057	P70623	Fatty acid-binding protein, adipocyte OS=Rattus norvegicus GN=Fabp4 PE=2 SV=3	DGDKLVVECVMK	Oxidation (M)	676.334	17.5084	2	x00000000000200	0.44423	0.44423	0.44423	17.5084	17.5084	41.93	0.000769451	0.000769451	41.93	41.93	1	110	121	35.22	728: Scan 1824 (rt=17.5084) [C:\Data\Jenny\Jenna\1E3.raw]	1E3.raw	8881.75		Fabp4 seq: 110 - 121 + Oxidation (M)	p00057	0.0259601	0.0442229	0.011608	0.0455168	0.0331587	0.0263905	0.0321463	0.0450489	0.0590675	0.0221728	0.00208771	0.0863993	0.0563796	0.0462601	0.0349639	0.0576197	0.031827	0.0341861	0.0424318	0.0488058
p00058	Q60587	Trifunctional enzyme subunit beta, mitochondrial OS=Rattus norvegicus GN=Hadhb PE=1 SV=1	DGGQYALVAACAAGGQGHAMIVEAYPK	Oxidation (M)	888.757	32.8374	3	x00000000000000000000200000000	0.0675867	0.0675867	0.0675867	32.8374	32.8374	104.32	6.17378e-05	6.17378e-05	57.22	57.22	1	449	475	55.37	1650: Scan 3819 (rt=32.8374) [C:\Data\Jenny\Jenna\1E3.raw]	1E3.raw	14892.9		Hadhb seq: 449 - 475 + Oxidation (M)	p00058		0.0106057	0.00157498	0.00291989				0.00551713	0.00291142			0.00901929	0.0033798				0.00503352	0.00551713	0.00596536	0.0033798
p00059	P07323	Gamma-enolase OS=Rattus norvegicus GN=Eno2 PE=1 SV=2	DGKYDLDFK		550.766	10.2592	2	x00000000000	-2.14367	0.293765	-0.752149	10.2592	32.8374	40.67	0.0685929	0.0685929	20.88	20.88	4	254	262	0	217: Scan 799 (rt=10.2592) [C:\Data\Jenny\Jenna\3E3.raw]	3E3.raw	18775.5		Eno2 seq: 254 - 262 no mod	p00059	0.084457	0.00257541	0.0573954	0.0423671	0.145289	0.271942	0.152003	0.0981003	0.179423	0.294627	0.122715	0.0914779	0.0991795	0.1957	0.235258	0.103945	0.0466987	0.166834	0.172061	0.158521
p00060	P17764	Acetyl-CoA acetyltransferase, mitochondrial OS=Rattus norvegicus GN=Acat1 PE=1 SV=1	DGLTDVYNK		512.75	15.9355	2	x00000000000	-3.32296	-3.32296	-3.32296	15.9355	15.9355	164.08	0.00221868	0.00221868	35.46	35.46	1	179	187	28.12	524: Scan 1457 (rt=15.9355) [C:\Data\Jenny\Jenna\3E3.raw]	3E3.raw	7106.12		Acat1 seq: 179 - 187 no mod	p00060	0.00113474	0.00840071	0.015414	0.0123204	0.0429606	0.152846	0.042209	0.0104198	0.0564982	0.0895085	0.0123416	0.013018	0.0412423	0.0732411	0.0281501	0.0282163	0.00931744	0.062109	0.0428416	0.0427124
p00061	Q9ER34	Aconitate hydratase, mitochondrial OS=Rattus norvegicus GN=Aco2 PE=1 SV=2	DGYAQILR		468.251	21.4169	2	x0000000000	0.658115	-0.497599	-0.165867	20.0966	22.0375	117.02	0.0178447	0.0178447	25.81	25.81	6	430	437	19.44	1089: Scan 2483 (rt=21.4169) [C:\Data\Jenny\Jenna\2E4.raw]	2E4.raw	47947.9		Aco2 seq: 430 - 437 no mod	p00061	0.213949	0.139541	0.159596	0.235125	0.428127	0.991294	0.785769	0.249245	0.472302	0.65929	0.23749	0.187327	0.616042	0.824837	0.481439	0.396917	0.187053	0.613609	0.389102	0.579809
p00062	P56574	Isocitrate dehydrogenase [NADP], mitochondrial OS=Rattus norvegicus GN=Idh2 PE=1 SV=2	DLAGCIHGLSNVK		663.847	27.6077	2	x000000000000000	1.18053	-0.0867482	0.0847618	20.6479	28.261	643.61	1.37506e-06	1.37506e-06	67.25	67.25	19	414	426	58.36	1383: Sum of 3 scans in range 3179 (rt=27.6077) to 3249 (rt=28.1582) [C:\Data\Jenny\Jenna\1E3.raw]	1E3.raw	518154		Idh2 seq: 414 - 426 no mod	p00062	0.414941	1.01821	0.246551	1.10045	0.518585	0.100635	0.256023	0.324427	1.25861	0.0718204	0.254567	1.74814	2.47676	0.534654	0.161808	0.739056	0.695037	0.299918	0.833285	0.97807
p00063	P00564	Creatine kinase M-type OS=Rattus norvegicus GN=Ckm PE=1 SV=2	DLFDPIIQDR		616.32	38.0816	2	x000000000000	1.31397	-2.42398	-0.437991	37.8459	38.5665	185.457	3.6827e-05	3.6827e-05	54.36	54.36	5	87	96	50.91	2290: Scan 4735 (rt=38.0816) [C:\Data\Jenny\Jenna\4E1.raw]	4E1.raw	3670.45		Ckm seq: 87 - 96 no mod	p00063	0.0396402	0.0709326	0.0246506	0.0812482	0.0421593	0.0608643	0.043435	0.0886717	0.0630393	0.0485593	0.0313609	0.110619	0.25395	0.126148	0.0384231	0.139572	0.0541179	0.0587826	0.0633946	0.139523
p00064	P27605	Hypoxanthine-guanine phosphoribosyltransferase OS=Rattus norvegicus GN=Hprt1 PE=1 SV=1	DLNHVCVISESGK		700.845	17.4701	2	x000000000000000	-2.12264	-2.12264	-2.12264	17.4701	17.4701	94.54	0.000145592	0.000145592	49.25	49.25	1	201	213	46.72	726: Sum of 2 scans in range 1819 (rt=17.4701) to 1854 (rt=17.7383) [C:\Data\Jenny\Jenna\1E3.raw]	1E3.raw	12662.5		Hprt1 seq: 201 - 213 no mod	p00064	0.0371224	0.0369999	0.0134578	0.0164829		0.0147994		0.00433691	0.0441175			0.0293794	0.0377536			0.0151407	0.0260157	0.00956814	0.0367484	0.0264472
p00065	P67779		DLQNVNITLR	Deamidated (NQ)	593.82	9.62529	2	x000010000000	-8.5204	-8.5204	-8.5204	9.62529	9.62529	24.84	0.0282162	0.0282162	24.84	24.84	1	84	93	11.92	207: Sum of 3 scans in range 754 (rt=9.62529) to 827 (rt=10.1627) [C:\Data\Jenny\Jenna\4E3.raw]	4E3.raw	7873.21		P67779 seq: 84 - 93 + Deamidated (NQ)	p00065	0.00182716		0.00649387	0.00263033	0.0314868			0.00368623	0.00488614			0.00189301	0.0013898	0.0203326		0.00385309	0.00365045	0.0175865	0.00338957	0.00852517
p00066	P11762	Galectin-1 OS=Rattus norvegicus GN=Lgals1 PE=1 SV=2	DSNNLCLHFNPR		477.227	21.8419	3	x00000000000000	-0.408076	-0.408076	-0.408076	21.8419	21.8419	41.18	0.00106691	0.00106691	41.18	41.18	1	38	49	32.66	1024: Scan 2419 (rt=21.8419) [C:\Data\Jenny\Jenna\1E3.raw]	1E3.raw	45051.6		Lgals1 seq: 38 - 49 no mod	p00066	0.0346039	0.0769924	0.00104178	0.0551487	0.0548629	0.0120779	0.0358972	0.0133879	0.114503	0.00354936	0.0262703	0.114565	0.097652	0.0532075	0.0080381	0.077647	0.0419467	0.0290565	0.0647221	0.0591362
p00067	P02770	Serum albumin OS=Rattus norvegicus GN=Alb PE=1 SV=2	DVFLGTFLYEYSR		805.4	49.2248	2	x000000000000000	-0.834172	-0.0385385	-0.4664	37.8459	50.0475	754.29	0.000124107	0.000124107	51.48	51.48	12	348	360	50.56	2299: Sum of 2 scans in range 5689 (rt=49.2248) to 5715 (rt=49.4615) [C:\Data\Jenny\Jenna\4E3.raw]	4E3.raw	5122.04		Alb seq: 348 - 360 no mod	p00067		0.0133363	0.0203634	0.0448507	0.00483164	0.0163736	0.081934	0.027847	0.0108714	0.0328878	0.0179912	0.057153	0.0427956	0.065916	0.157971	0.0833082	0.0261834	0.0327466	0.0297259	0.0874976
p00068	Q60587	Trifunctional enzyme subunit beta, mitochondrial OS=Rattus norvegicus GN=Hadhb PE=1 SV=1	DVVDYIIFGTVIQEVK		919.502	55.4552	2	x000000000000000000	0.888955	0.888955	0.888955	55.4552	55.4552	41.92	0.000347051	0.000347051	41.92	41.92	1	97	112	29.48	2467: Scan 6366 (rt=55.4552) [C:\Data\Jenny\Jenna\4E3.raw]	4E3.raw	2585.95		Hadhb seq: 97 - 112 no mod	p00068			0.000201707					0.000308886		0.00202231		0.000579733		0.00549035	0.000330622		0.000201707	0.000308886	0.00130102	0.00291049
p00069	Q5XIR6	IQ domain-containing protein D OS=Rattus norvegicus GN=Iqcd PE=2 SV=2	EAEQALR	Deamidated (NQ)	409.207	7.89958	2	x000010000	0.51813	0.51813	0.51813	7.89958	7.89958	24.56	0.0173223	0.0173223	24.56	24.56	1	311	317	8.36	104: Sum of 2 scans in range 535 (rt=7.89958) to 571 (rt=8.1869) [C:\Data\Jenny\Jenna\4E2.raw]	4E2.raw	10087		Iqcd seq: 311 - 317 + Deamidated (NQ)	p00069	0.492165	1.00147	0.278355	0.351518	1.14811	1.14367	1.34547	0.674052	1.12802	3.15919	0.949674	0.734839	0.39249	1.18512	1.33566	1.1309	0.530876	1.07782	1.49293	1.01104
p00070	P15999	ATP synthase subunit alpha, mitochondrial OS=Rattus norvegicus GN=Atp5a1 PE=1 SV=2	EAYPGDVFYLHSR		777.375	25.7871	2	x000000000000000	2.13494	2.13494	2.13494	25.7871	25.7871	595.6	0.0460439	0.0460439	25.45	25.45	1	335	347	25.45	1282: Scan 2945 (rt=25.7871) [C:\Data\Jenny\Jenna\1E3.raw]	1E3.raw	3743.54		Atp5a1 seq: 335 - 347 no mod	p00070	0.0174123		0.0200822	0.1446	0.00873409	0.0128809	0.0481327	0.0331215	0.040851	0.0103159	0.0225869	0.059543	0.0979492	0.0697401	0.0142376	0.0451679	0.0606982	0.0257173	0.0333242	0.0567737
p00071	P13437	3-ketoacyl-CoA thiolase, mitochondrial OS=Rattus norvegicus GN=Acaa2 PE=2 SV=1	EDCDRYALQSQQR		806.363	8.08996	2	x000000000000000	-0.53703	-0.53703	-0.53703	8.08996	8.08996	501.327	0.0111279	0.0111279	31.34	31.34	1	177	189	27.28	113: Sum of 2 scans in range 565 (rt=8.08996) to 600 (rt=8.3586) [C:\Data\Jenny\Jenna\1E3.raw]	1E3.raw	41675.5		Acaa2 seq: 177 - 189 no mod	p00071	0.057822	0.0244038	0.0170813	0.0895613	0.0349694		0.0233722	0.0285108	0.050519	0.0399235	0.0113386	0.0860112	0.0469621	0.0117325	0.0175107	0.0161957	0.0472171	0.0289508	0.0469481	0.0231003
p00072	P16036	Phosphate carrier protein, mitochondrial OS=Rattus norvegicus GN=Slc25a3 PE=1 SV=1	EDGVRGLAK		944.524	34.7174	1	x00000000000	8.0465	8.0465	4.02325	34.7174	34.7174	61.86	0.027986	0.0290559	25.68	25.52	2	107	115	18.3	1751: Scan 4047 (rt=34.7174) [C:\Data\Jenny\Jenna\1E3.raw]	1E3.raw	33100.3		Slc25a3 seq: 107 - 115 no mod	p00072	0.0306359	0.0454047	0.0198198	0.0855307	0.0396264		0.0171718	0.0660352	0.0688293	0.0104759	0.0230936	0.163136	0.165501	0.00159382		0.107392	0.0453478	0.0409445	0.0663837	0.0914957
p00073	P11507	Sarcoplasmic/endoplasmic reticulum calcium ATPase 2 OS=Rattus norvegicus GN=Atp2a2 PE=1 SV=1	EFDELSPSAQR		639.802	17.4392	2	x0000000000000	-1.96308	-0.851605	-1.58737	17.4392	49.4401	267.64	0.00672889	0.00672889	31.19	31.19	4	656	666	31.19	722: Scan 1815 (rt=17.4392) [C:\Data\Jenny\Jenna\1E3.raw]	1E3.raw	3668.9		Atp2a2 seq: 656 - 666 no mod	p00073	0.0147603	0.034728	0.0172693	0.0469623	0.0311396		0.0190634	0.0325875		0.00194567	0.0292721	0.027631	0.0175845	0.0409573	0.00149881	0.0211466	0.02843	0.0275968	0.0196163	0.0202968
p00074	P18886	Carnitine O-palmitoyltransferase 2, mitochondrial OS=Rattus norvegicus GN=Cpt2 PE=1 SV=1	EFLHCVQK		502.256	9.77491	2	x0000000000	-0.293268	-0.293268	-0.293268	9.77491	9.77491	23.22	0.0443081	0.0443081	23.22	23.22	1	635	642	4.29	205: Sum of 2 scans in range 785 (rt=9.77491) to 823 (rt=10.062) [C:\Data\Jenny\Jenna\1E3.raw]	1E3.raw	35644.3		Cpt2 seq: 635 - 642 no mod	p00074	0.00361027	0.173175	0.0987806	0.0920795	0.482129	0.188816	0.196947	0.0612781	0.42891	0.176986	0.00479919	0.178541	0.358234	0.14775	0.185009	0.0397129	0.0919114	0.232293	0.197309	0.182676
p00075	Q05962	ADP/ATP translocase 1 OS=Rattus norvegicus GN=Slc25a4 PE=1 SV=3	EFNGLGDCLTK	Deamidated (NQ)	599.278	30.1148	2	x0001000000000	1.00122	-0.987851	0.00445664	27.7379	30.1148	178.35	0.0317889	0.1108	25.45	21.56	3	153	163	25.45	1511: Sum of 2 scans in range 3492 (rt=30.1148) to 3522 (rt=30.3704) [C:\Data\Jenny\Jenna\1E3.raw]	1E3.raw	16197.7		Slc25a4 seq: 153 - 163 + Deamidated (NQ)	p00075	0.0627352	0.10457	0.0887738	0.233032	0.0540516	0.0329496	0.0810411	0.0722693	0.0949181	0.00117902	0.0633392	0.355737	0.153894	0.136088	0.0288754	0.257193	0.122278	0.0600779	0.128793	0.144012
p00076	Q05962	ADP/ATP translocase 1 OS=Rattus norvegicus GN=Slc25a4 PE=1 SV=3	EFNGLGDCLTK		598.786	27.1162	2	x0000000000000	1.82927	-0.261803	0.813011	27.1162	55.4552	178.35	0.00170229	0.00170229	37.86	37.86	4	153	163	37.86	1354: Sum of 6 scans in range 3116 (rt=27.1162) to 3303 (rt=28.595) [C:\Data\Jenny\Jenna\1E3.raw]	1E3.raw	513790		Slc25a4 seq: 153 - 163 no mod	p00076	0.279959	0.714842	0.352006	0.73493	0.3754	0.167881	0.45489	0.518566	0.681205	0.126999	0.372835	1.49548	1.13306	1.04148	0.291122	0.934472	0.520434	0.379184	0.66913	0.850034
p00077	P11517	Hemoglobin subunit beta-2 OS=Rattus norvegicus PE=1 SV=2	EFTPCAQAAFQK		670.821	21.2387	2	x00000000000000	2.15433	-0.100028	0.215919	7.89958	22.4391	604.17	3.50333e-05	3.50333e-05	55.81	55.81	32	122	133	51.61	985: Sum of 4 scans in range 2333 (rt=21.2387) to 2456 (rt=22.1119) [C:\Data\Jenny\Jenna\1E3.raw]	1E3.raw	1.1117e+06		seq: 122 - 133 no mod	p00077	0.830963	2.27109	0.415155	2.33949	0.956412	0.821396	0.432289	1.71747	1.61433	0.4369	0.253202	5.60352	2.6636	2.7589	0.172004	2.62853	1.46417	0.981892	1.97699	2.05576
p00078	P49432	Pyruvate dehydrogenase E1 component subunit beta, mitochondrial OS=Rattus norvegicus GN=Pdhb PE=1 SV=2	EGIECEVINLR		637.825	31.4044	2	x0000000000000	-0.124055	-0.124055	-0.124055	31.4044	31.4044	148.65	6.82844e-05	6.82844e-05	51.7	51.7	1	259	269	44.65	1585: Sum of 2 scans in range 3644 (rt=31.4044) to 3677 (rt=31.6637) [C:\Data\Jenny\Jenna\1E3.raw]	1E3.raw	4104.02		Pdhb seq: 259 - 269 no mod	p00078	0.00801406	0.0399843	0.00789493	0.0408822	0.0123715		0.00290581	0.00173765	0.0174746		0.0050432	0.104126	0.0911008	0.00163937		0.0387965	0.0241939	0.00567166	0.0422146	0.0438456
p00079	P13437	3-ketoacyl-CoA thiolase, mitochondrial OS=Rattus norvegicus GN=Acaa2 PE=2 SV=1	EGTVTAGNASGMSDGAGVVIIASEDAVKK	Deamidated (NQ); Oxidation (M)	917.792	25.957	3	x0000000010002000000000000000000	8.40765	8.40765	8.40765	25.957	25.957	501.327	0.000325947	0.000325947	48.4	48.4	1	242	270	47.16	1291: Scan 2967 (rt=25.957) [C:\Data\Jenny\Jenna\1E3.raw]	1E3.raw	16913.9		Acaa2 seq: 242 - 270 + Deamidated (NQ); Oxidation (M)	p00079		0.0120337		0.0434372					0.00149532			0.0271147	0.00664188	0.0352075			0.0277354	#DIV/0!	0.014305	0.0209247
p00080	P13437	3-ketoacyl-CoA thiolase, mitochondrial OS=Rattus norvegicus GN=Acaa2 PE=2 SV=1	EGTVTAGNASGMSDGAGVVIIASEDAVKK	Oxidation (M)	917.456	26.5196	3	x0000000000002000000000000000000	0.295707	0.295707	0.295707	26.5196	26.5196	277.5	1.33571e-06	1.33571e-06	72.59	72.59	1	242	270	72.06	1313: Scan 3018 (rt=26.5196) [C:\Data\Jenny\Jenna\4E3.raw]	4E3.raw	17098		Acaa2 seq: 242 - 270 + Oxidation (M)	p00080		0.0213218	0.00291801	0.0490088	0.00196151		0.00196241	0.00279143			0.00291711	0.0219074	0.0193767	0.0294365		0.00525238	0.0244162	0.00223845	0.0124123	0.0180219
p00081	P12346	Serotransferrin OS=Rattus norvegicus GN=Tf PE=1 SV=3	EGVCPEGSIDSAPVK		744.358	18.1361	2	x00000000000000000	2.22708	1.36611	-0.0497783	17.1391	18.8155	390.63	4.04695e-07	4.04695e-07	75.39	75.39	4	347	361	67.22	772: Sum of 3 scans in range 1908 (rt=18.1361) to 1983 (rt=18.6844) [C:\Data\Jenny\Jenna\1E3.raw]	1E3.raw	152234		Tf seq: 347 - 361 no mod	p00081	0.142157	0.222208	0.0936172	0.213673	0.0732885	0.0426108	0.0802791	0.0896001	0.271255	0.0319336	0.0989099	0.792926	0.369733	0.248595	0.0646295	0.249876	0.167914	0.0714446	0.298756	0.233208
p00082	P04636	Malate dehydrogenase, mitochondrial OS=Rattus norvegicus GN=Mdh2 PE=1 SV=2	EGVIECSFVQSK		663.326	25.9262	2	x00000000000000	1.93789	-0.00981404	0.226729	21.1318	27.0074	678.01	2.23351e-07	2.23351e-07	77.32	77.32	18	270	281	57.68	1289: Sum of 3 scans in range 2963 (rt=25.9262) to 3032 (rt=26.4887) [C:\Data\Jenny\Jenna\1E3.raw]	1E3.raw	284508		Mdh2 seq: 270 - 281 no mod	p00082	0.760285	0.9801	0.518569	1.32	0.922176	0.538456	0.449223	0.848292	1.87957	0.282973	0.441273	2.6857	2.91547	1.13947	0.344094	1.15397	0.894738	0.689537	1.32238	1.38825
p00083	P12346	Serotransferrin OS=Rattus norvegicus GN=Tf PE=1 SV=3	EGYNGYTGAFQCLVEK		889.907	35.9712	2	x000000000000000000	0.124874	0.124874	0.124874	35.9712	35.9712	390.63	0.000170261	0.000170261	50.71	50.71	1	531	546	50.71	1805: Scan 4190 (rt=35.9712) [C:\Data\Jenny\Jenna\1E3.raw]	1E3.raw	6634.46		Tf seq: 531 - 546 no mod	p00083	0.0015987	0.00521849	0.000809184				0.00183119	0.0030578	0.00540584			0.0178139	0.0106786	0.00501225		0.00605266	0.00254213	0.00244449	0.0116099	0.00724784
p00084	Q68FU3	Electron transfer flavoprotein subunit beta OS=Rattus norvegicus GN=Etfb PE=2 SV=3	EIDGGLETIR		551.791	20.2112	2	x000000000000	-0.817927	-0.872395	-0.556481	18.4573	20.2112	27.26	0.0162561	0.0162561	27.26	27.26	5	165	174	24.74	914: Scan 2177 (rt=20.2112) [C:\Data\Jenny\Jenna\4E3.raw]	4E3.raw	27942.8		Etfb seq: 165 - 174 no mod	p00084	0.301418	0.341168	0.183595	0.655839	0.393029	0.316624	0.44527	0.413596	0.341509	0.290691	0.346766	0.807696	0.895128	0.414303	0.469844	0.649645	0.370505	0.39213	0.446665	0.60723
p00085	P05065	Fructose-bisphosphate aldolase A OS=Rattus norvegicus GN=Aldoa PE=1 SV=2	ELADIAHR		462.749	7.52778	2	x0000000000	0.147269	0.147269	-0.14665	7.28568	8.81104	271.517	0.00107942	0.00107942	38.15	38.15	7	15	22	26.24	72: Scan 489 (rt=7.52778) [C:\Data\Jenny\Jenna\1E3.raw]	1E3.raw	61199.6		Aldoa seq: 15 - 22 no mod	p00085			0.0385397	0.0825306		0.45834			0.116228				0.124437	0.253212	0.116958	0.0996484	0.0605351	0.45834	0.116228	0.148564
p00086	O88989	Malate dehydrogenase, cytoplasmic OS=Rattus norvegicus GN=Mdh1 PE=1 SV=3	ELTEEKETAFEFLSSA		915.937	39.5759	2	x000000000000000000	1.47115	-0.244828	0.720638	39.5759	40.3726	206.39	5.47784e-05	5.47784e-05	55.39	55.39	6	319	334	55.39	2006: Sum of 2 scans in range 4612 (rt=39.5759) to 4644 (rt=39.8542) [C:\Data\Jenny\Jenna\4E3.raw]	4E3.raw	28821.1		Mdh1 seq: 319 - 334 no mod	p00086	0.0159633	0.0875114	0.00683852	0.158352	0.0118502	0.0135555	0.0375048	0.0220231	0.0760993	0.0376376	0.00970545	0.11151	0.255308	0.092518		0.0519991	0.0671663	0.0212334	0.0587381	0.133275
p00087	O88989	Malate dehydrogenase, cytoplasmic OS=Rattus norvegicus GN=Mdh1 PE=1 SV=3	ENFSCLTR		485.228	17.0819	2	x0000000000	7.34682	-0.0671184	1.14359	16.5811	39.7551	342.09	0.000793823	0.000793823	41.11	41.11	8	150	157	33.89	692: Sum of 4 scans in range 1766 (rt=17.0819) to 1870 (rt=17.8585) [C:\Data\Jenny\Jenna\1E3.raw]	1E3.raw	620621		Mdh1 seq: 150 - 157 no mod	p00087	1.4273	1.66842	0.567776	0.554941	2.2849	3.07684	1.08589	0.586371	3.76431	1.83669	0.856392	1.26993	2.37217	2.76862	0.917875	0.981266	1.05461	1.7585	1.93183	1.75998
p00088	P11466	Peroxisomal carnitine O-octanoyltransferase OS=Rattus norvegicus GN=Crot PE=1 SV=3	ENQLAK		702.382	17.8259	1	x00000000	4.9346	4.9346	4.9346	17.8259	17.8259	23.37	0.0257744	0.0257744	23.37	23.37	1	2	7	0	882: Scan 1988 (rt=17.8259) [C:\Data\Jenny\Jenna\3E5.raw]	3E5.raw	6226.88		Crot seq: 2 - 7 no mod	p00088	0.128999	0.167832	0.275437		0.149794			0.268536			0.320046	0.36275				0.303925	0.190756	0.209165	0.341398	0.303925
p00089	P15650	Long-chain specific acyl-CoA dehydrogenase, mitochondrial OS=Rattus norvegicus GN=Acadl PE=1 SV=1	EQIEQFIPQMTAGK	Oxidation (M)	818.406	23.9518	2	x0000000000200000	-0.737707	0.167605	-0.499145	23.9518	25.7608	99.68	0.000198778	0.000198778	48.63	48.63	6	152	165	43.39	940: Sum of 2 scans in range 2367 (rt=23.9518) to 2394 (rt=24.2023) [C:\Data\Jenny\Jenna\3E3.raw]	3E3.raw	11198.2		Acadl seq: 152 - 165 + Oxidation (M)	p00089	0.255435	0.157321	0.16059	0.181191	0.180123	0.214435	0.510967	0.335848	0.223094	0.149721	0.281189	0.266916	0.393516	0.409452	0.229666	0.385461	0.188634	0.310343	0.23023	0.354524
p00090	Q8K3E9	Homeobox and leucine zipper protein Homez OS=Rattus norvegicus GN=Homez PE=2 SV=1	EQLAILK		814.506	17.9199	1	x000000000	2.23971	-0.0958825	1.02085	17.4316	26.2759	20.7	0.0421858	0.0421858	17.64	17.64	13	335	341	4.01	716: Sum of 2 scans in range 1837 (rt=17.9199) to 1868 (rt=18.1574) [C:\Data\Jenny\Jenna\3E2.raw]	3E2.raw	86595.2		Homez seq: 335 - 341 no mod	p00090	0.894461	0.999943	0.488759	0.596514	1.56181	3.35213	1.57506	1.38561	2.40378	4.57414	1.43797	1.02873	1.61888	2.17519	2.78212	1.62697	0.744919	1.96865	2.36116	2.05079
p00091	Q8K3E9	Homeobox and leucine zipper protein Homez OS=Rattus norvegicus GN=Homez PE=2 SV=1	EQLAILK		407.756	18.7123	2	x000000000	1.86356	-0.127843	0.755586	17.4104	19.62	23.05	0.0121385	0.0121385	23.05	23.05	15	335	341	11.14	763: Sum of 3 scans in range 1863 (rt=18.7123) to 1930 (rt=19.2671) [C:\Data\Jenny\Jenna\2E3.raw]	2E3.raw	271264		Homez seq: 335 - 341 no mod	p00091	5.24636	6.57429	3.93343	3.80727	12.0426	27.9296	13.2817	8.5451	16.0775	29.5766	11.1901	6.18317	12.1534	19.7741	27.5459	8.70557	4.89034	15.4498	15.7569	17.0447
p00092	Q5M862		EQLLALK		814.505	17.4316	1	x000000000	1.44069	1.2686	1.35465	17.4316	18.6448	20.81	0.0203313	0.0203313	20.81	20.81	2	45	51	13.2	615: Sum of 2 scans in range 1625 (rt=17.4316) to 1657 (rt=17.7125) [C:\Data\Jenny\Jenna\3E3.raw]	3E3.raw	60020.8		Q5M862 seq: 45 - 51 no mod	p00092	0.894461	0.999943	0.488759	0.596514	1.56181	3.35213	1.57506	1.38561	2.40378	4.57414	1.43797	1.02873	1.61888	2.17902	2.78212	1.62697	0.744919	1.96865	2.36116	2.05175
p00093	P10686	1-phosphatidylinositol 4,5-bisphosphate phosphodiesterase gamma-1 OS=Rattus norvegicus GN=Plcg1 PE=1 SV=1	ERASDASSQLFHVR	Phospho (ST)	561.593	17.9309	3	x0000300000000000	-0.340121	-0.340121	-0.340121	17.9309	17.9309	27.41	0.0343132	0.0343132	27.41	27.41	1	1230	1243	6.77	903: Scan 2006 (rt=17.9309) [C:\Data\Jenny\Jenna\1E1.raw]	1E1.raw	37114.8	1233	Plcg1 seq: 1230 - 1243 + Phospho (ST)	p00093	0.566797	0.307144	0.300023	0.362341	0.135795	0.0235657	0.0215887	0.0585392	0.00232406	0.0373115	0.0127228	0.0155335	0.0204457	0.00729128	0.0132176		0.384076	0.059872	0.016973	0.0136515
p00094	P04636	Malate dehydrogenase, mitochondrial OS=Rattus norvegicus GN=Mdh2 PE=1 SV=2	ETECTYFSTPLLLGK		851.425	40.4086	2	x00000000000000000	0.525037	0.525037	0.525037	40.4086	40.4086	678.01	0.0449408	0.0449408	25.22	25.22	1	282	296	25.22	1978: Sum of 2 scans in range 4723 (rt=40.4086) to 4754 (rt=40.6727) [C:\Data\Jenny\Jenna\1E3.raw]	1E3.raw	36293.2		Mdh2 seq: 282 - 296 no mod	p00094	0.00617633	0.0252334	0.00515915	0.0681055	0.00801368		0.00164668					0.0897062	0.10159	0.0156673		0.0379729	0.0261686	0.00483018	0.0897062	0.0517435
p00095	P04636	Malate dehydrogenase, mitochondrial OS=Rattus norvegicus GN=Mdh2 PE=1 SV=2	ETECTYFSTPLLLGKK		915.472	32.6612	2	x000000000000000000	0.272291	0.272291	0.272291	32.6612	32.6612	678.01	0.00140581	0.00140581	39.71	39.71	1	282	297	39.71	1638: Scan 3799 (rt=32.6612) [C:\Data\Jenny\Jenna\1E3.raw]	1E3.raw	11844.2		Mdh2 seq: 282 - 297 no mod	p00095				0.0250849								0.0248752					0.0250849	#DIV/0!	0.0248752	#DIV/0!
p00096	P05197	Elongation factor 2 OS=Rattus norvegicus GN=Eef2 PE=1 SV=4	ETVSEESNVLCLSK		769.374	24.7122	2	x0000000000000000	-1.08542	-1.08542	-1.08542	24.7122	24.7122	81.49	2.88244e-05	2.88244e-05	57.43	57.43	1	581	594	57.43	1208: Sum of 2 scans in range 2805 (rt=24.7122) to 2838 (rt=24.9612) [C:\Data\Jenny\Jenna\1E3.raw]	1E3.raw	4779.02		Eef2 seq: 581 - 594 no mod	p00096	0.0173833	0.039924		0.0433187				0.0142749	0.0521175			0.0801469	0.0352054			0.0342638	0.033542	0.0142749	0.0661322	0.0347346
p00097	P26284	Pyruvate dehydrogenase E1 component subunit alpha, somatic form, mitochondrial OS=Rattus norvegicus GN=Pdha1 PE=1 SV=2	FAAAYCR		401.19	9.96483	2	x000000000	1.107	0.48228	0.794638	9.96483	18.7123	158.877	0.0212517	0.0212517	24.05	24.05	2	268	274	15.21	217: Sum of 3 scans in range 811 (rt=9.96483) to 876 (rt=10.4767) [C:\Data\Jenny\Jenna\1E3.raw]	1E3.raw	46242.8		Pdha1 seq: 268 - 274 no mod	p00097	0.01071		0.00367907	0.0036096			0.0069054					0.00151644	0.00446225		0.00134308	0.00419637	0.00599957	0.0069054	0.00151644	0.0033339
p00098	Q9WVK7	Hydroxyacyl-coenzyme A dehydrogenase, mitochondrial OS=Rattus norvegicus GN=Hadh PE=2 SV=1	FAAEHTIFASNTSSLQITNIANATTR		927.139	32.901	3	x0000000000000000000000000000	0.473655	0.473655	0.473655	32.901	32.901	173.76	0.00194929	0.00194929	39.69	39.69	1	137	162	39.69	1690: Scan 3832 (rt=32.901) [C:\Data\Jenny\Jenna\4E3.raw]	4E3.raw	6517.53		Hadh seq: 137 - 162 no mod	p00098		0.0131342		0.0188784			0.00941435	0.00323947	0.0174674			0.0132787	0.0289182	0.132279	0.00979451	0.00623377	0.0160063	0.00632691	0.015373	0.0443064
p00099	P56574	Isocitrate dehydrogenase [NADP], mitochondrial OS=Rattus norvegicus GN=Idh2 PE=1 SV=2	FAQTLEK		418.73	7.58324	2	x000000000	1.74039	0.806756	1.24564	7.34679	7.66653	486.8	0.00043772	0.00043772	40.49	40.49	6	394	400	25.14	83: Scan 493 (rt=7.58324) [C:\Data\Jenny\Jenna\4E2.raw]	4E2.raw	33057.7		Idh2 seq: 394 - 400 no mod	p00099	0.18145	0.253771	0.113553	0.149387	0.466847	2.02135	0.838162	0.177943	0.541108	1.06705	0.34084	0.152123	0.371876	0.966774	0.523978	0.273994	0.17454	0.876075	0.52528	0.534155
p00100	P16617	Phosphoglycerate kinase 1 OS=Rattus norvegicus GN=Pgk1 PE=1 SV=2	FCLDNGAK		434.206	7.34679	2	x0000000000	1.49816	0.620963	1.05956	7.34679	17.4316	109.96	0.101161	0.101161	16.53	16.53	3	49	56	16.53	53: Scan 464 (rt=7.34679) [C:\Data\Jenny\Jenna\1E3.raw]	1E3.raw	74514.2		Pgk1 seq: 49 - 56 no mod	p00100	0.240801	0.276291	0.168779	0.160192	0.470232	1.00938	0.364587	0.0241205	0.60031	0.670317	0.267475	0.193909	0.3978	0.578314	0.250497	0.120029	0.211516	0.467079	0.433003	0.33666
p00101	P00564	Creatine kinase M-type OS=Rattus norvegicus GN=Ckm PE=1 SV=2	FCVGLQK		794.424	16.5962	1	x000000000	-1.83385	0.346603	-0.743622	16.5962	16.9547	408.957	0.00632814	0.00632814	29.23	29.23	2	253	259	24.64	656: Sum of 2 scans in range 1700 (rt=16.5962) to 1739 (rt=16.8821) [C:\Data\Jenny\Jenna\1E3.raw]	1E3.raw	38739.2		Ckm seq: 253 - 259 no mod	p00101	0.136859	0.0759638			0.143634	0.116212			0.232335				0.260613				0.106411	0.129923	0.232335	0.260613
p00102	P00564	Creatine kinase M-type OS=Rattus norvegicus GN=Ckm PE=1 SV=2	FCVGLQK		397.716	16.4408	2	x000000000	0.956623	-0.555825	0.411225	7.66653	21.3508	408.957	0.0171491	0.0171491	24.47	24.47	11	253	259	23.92	647: Sum of 3 scans in range 1678 (rt=16.4408) to 1751 (rt=16.9784) [C:\Data\Jenny\Jenna\1E3.raw]	1E3.raw	688560		Ckm seq: 253 - 259 no mod	p00102	2.15049	1.52136	0.932571	0.860025	3.56803	5.3152	1.86615	0.781522	5.81731	3.42096	1.37983	1.41409	3.20737	3.49714	1.38016	0.617533	1.36611	2.88273	3.00805	2.17555
p00103	P12346	Serotransferrin OS=Rattus norvegicus GN=Tf PE=1 SV=3	FDEFFSQGCAPGYK		798.347	31.2539	2	x0000000000000000	0.70798	0.70798	0.70798	31.2539	31.2539	390.63	0.000173034	0.000173034	48.97	48.97	1	497	510	48.97	1575: Sum of 2 scans in range 3625 (rt=31.2539) to 3657 (rt=31.5125) [C:\Data\Jenny\Jenna\1E3.raw]	1E3.raw	3664.48		Tf seq: 497 - 510 no mod	p00103	0.00117788	0.0149333						0.000701325				0.0385957	0.0172025			0.00566735	0.00805559	0.000701325	0.0385957	0.0114349
p00104	P00564	Creatine kinase M-type OS=Rattus norvegicus GN=Ckm PE=1 SV=2	FEEILTR		454.249	18.8168	2	x000000000	5.52022	0.688376	2.69429	16.466	19.6143	289.717	0.00272577	0.00272577	32.03	32.03	12	308	314	18.67	769: Scan 1875 (rt=18.8168) [C:\Data\Jenny\Jenna\2E3.raw]	2E3.raw	134131		Ckm seq: 308 - 314 no mod	p00104	1.09142	1.36421	0.795078	0.679782	2.36766	4.59788	1.87891	1.16759	2.79207	3.6583	1.07839	1.20349	3.10427	5.00686	2.59341	1.70864	0.982621	2.50301	2.18306	3.1033
p00105	P15999	ATP synthase subunit alpha, mitochondrial OS=Rattus norvegicus GN=Atp5a1 PE=1 SV=2	FESAFLSHVVSQHQSLLGNIR		790.419	33.0061	3	x00000000000000000000000	2.01712	-1.55517	0.230971	33.0061	33.8209	445.31	0.000164523	0.000164523	47.75	47.75	2	507	527	46.26	1696: Scan 3844 (rt=33.0061) [C:\Data\Jenny\Jenna\4E3.raw]	4E3.raw	20631.9		Atp5a1 seq: 507 - 527 no mod	p00105	0.00218817	0.0279337		0.119414	0.00279021		0.0106733	0.00467442	0.0122919			0.0383698	0.0735127	0.0396016	0.0408503	0.0152352	0.0498452	0.00604599	0.0253308	0.0422999
p00106	Q9QYL8		FGALTAEK		418.731	7.66653	2	x0000000000	1.74039	1.74039	1.74039	7.66653	7.66653	21.5	0.0346893	0.0346893	21.5	21.5	1	183	190	5.61	83: Scan 500 (rt=7.66653) [C:\Data\Jenny\Jenna\4E3.raw]	4E3.raw	4132.61		Q9QYL8 seq: 183 - 190 no mod	p00106	0.18145	0.255432	0.0818115	0.152766	0.461995	1.99003	0.826342	0.177943	0.526467	0.995617	0.34084	0.150472	0.371876	0.966774	0.525935	0.273994	0.167865	0.864077	0.503349	0.534645
p00107	P11517	Hemoglobin subunit beta-2 OS=Rattus norvegicus PE=1 SV=2	FGDLSSASAIMGNPQVK	Oxidation (M)	869.429	23.1193	2	x0000000000020000000	0.953455	-0.10594	0.101333	21.7212	23.7092	377.02	1.39982e-09	1.39982e-09	101.14	101.14	15	46	62	100.6	1298: Scan 2764 (rt=23.1193) [C:\Data\Jenny\Jenna\3E5.raw]	3E5.raw	45635.9		seq: 46 - 62 + Oxidation (M)	p00107	0.278151	0.42796	0.203036	0.492964	0.202172	0.394144	0.479163	0.853999	0.319702	0.450386	0.391396	0.564937	0.497809	0.662983	0.276963	0.733625	0.350528	0.482369	0.431605	0.542845
p00108	Q64428	Trifunctional enzyme subunit alpha, mitochondrial OS=Rattus norvegicus GN=Hadha PE=1 SV=2	FGGGSVELLK		503.782	21.6182	2	x000000000000	-1.56333	-1.56333	-1.56333	21.6182	21.6182	152.297	0.00542365	0.00542365	29.69	29.69	1	611	620	29.69	835: Scan 2105 (rt=21.6182) [C:\Data\Jenny\Jenna\3E3.raw]	3E3.raw	8078.89		Hadha seq: 611 - 620 no mod	p00108	0.0223001	0.0183582	0.00802542	0.0153886	0.0344038		0.0812783	0.020069	0.0542617	0.122937	0.0296334	0.00122362	0.0648528	0.151214	0.0631716	0.0670733	0.0160181	0.0452504	0.0520138	0.0865778
p00109	P42123	L-lactate dehydrogenase B chain OS=Rattus norvegicus GN=Ldhb PE=1 SV=2	FIIPQIVK		479.31	32.264	2	x0000000000	-1.22621	-1.22621	-1.22621	32.264	32.264	422.84	0.00656327	0.00656327	23.87	23.87	1	120	127	23.87	1660: Scan 3756 (rt=32.264) [C:\Data\Jenny\Jenna\4E2.raw]	4E2.raw	14617.2		Ldhb seq: 120 - 127 no mod	p00109	0.171921	0.223817	0.0884108	0.290118	0.176773	0.219979	0.128867	0.160972	0.358111	0.20042	0.0605948	0.235951	0.649412	0.39753	0.0422051	0.285855	0.193567	0.171648	0.213769	0.34375
p00110	P02770	Serum albumin OS=Rattus norvegicus GN=Alb PE=1 SV=2	FKDLGEQHFK		624.823	7.34463	2	x000000000000	-0.38473	-0.641216	-0.38473	7.34463	8.07111	619.59	0.000778779	0.000778779	41.48	41.48	4	35	44	27.69	64: Scan 460 (rt=7.34463) [C:\Data\Jenny\Jenna\4E2.raw]	4E2.raw	12502		Alb seq: 35 - 44 no mod	p00110	0.0944903	0.0951165	0.0931051	0.078681	0.196254	0.807286	0.327149		0.41041		0.108953	0.239846	0.338903	0.648443	0.366503	0.358357	0.0903482	0.443563	0.253069	0.428052
p00111	P02770	Serum albumin OS=Rattus norvegicus GN=Alb PE=1 SV=2	FKDLGEQHFK		416.885	7.36951	3	x000000000000	1.6383	-0.670071	-0.13105	7.10999	7.98332	508.16	2.58302e-05	2.58302e-05	55.61	55.61	12	35	44	40.13	62: Scan 468 (rt=7.36951) [C:\Data\Jenny\Jenna\3E5.raw]	3E5.raw	256424		Alb seq: 35 - 44 no mod	p00111	0.470156	0.608429	0.263561	0.445997	1.92014	5.93078	2.56163	0.232509	3.21842	1.22362	0.859678	1.60177	3.92363	5.24561	3.37351	2.81671	0.447036	2.66126	1.72587	3.83987
p00112	Q9ER34	Aconitate hydratase, mitochondrial OS=Rattus norvegicus GN=Aco2 PE=1 SV=2	FKLEAPDADELPR		500.928	25.7933	3	x000000000000000	-0.110684	-0.110684	-0.110684	25.7933	25.7933	503.43	0.00569697	0.00569697	33.43	33.43	1	522	534	26.35	1263: Scan 2923 (rt=25.7933) [C:\Data\Jenny\Jenna\4E3.raw]	4E3.raw	61288.6		Aco2 seq: 522 - 534 no mod	p00112	0.10489	0.335678	0.087789	0.175778	0.157398	0.107341	0.109331	0.0967945	0.345598	0.071232	0.0934413	0.319379	0.698642	0.386804	0.0394946	0.317421	0.176034	0.117716	0.207413	0.36059
p00113	P01946	Hemoglobin subunit alpha-1/2 OS=Rattus norvegicus GN=Hba1 PE=1 SV=3	FLASVSTVLTSK		626.862	29.4909	2	x00000000000000	1.04657	0.08788	0.357911	28.3436	29.679	227.55	0.00571538	0.00571538	27.68	27.68	10	129	140	27.68	1667: Sum of 2 scans in range 3581 (rt=29.4909) to 3623 (rt=29.7922) [C:\Data\Jenny\Jenna\4E5.raw]	4E5.raw	29659.7		Hba1 seq: 129 - 140 no mod	p00113	0.166374	0.873369	0.292197	2.60417	0.174571	1.16981	1.94459	1.01747	0.383708	1.83063	0.295371	2.04887	1.23492	0.903405	1.09439	4.85095	0.984028	1.07661	1.13964	2.02092
p00114	P16290	Phosphoglycerate mutase 2 OS=Rattus norvegicus GN=Pgam2 PE=2 SV=2	FLGDEETVR		533.265	16.1034	2	x00000000000	-2.26583	-0.0488486	-0.612488	14.7715	29.4698	112.19	2.32972e-05	2.32972e-05	54.62	54.62	3	232	240	51.49	593: Scan 1550 (rt=16.1034) [C:\Data\Jenny\Jenna\2E3.raw]	2E3.raw	13365.6		Pgam2 seq: 232 - 240 no mod	p00114	0.106731	0.0851291	0.0396219	0.0627062	0.174728	0.210024	0.0935379	0.084838	0.222589	0.183889	0.0661066	0.081587	0.208338	0.246114	0.117821	0.145627	0.073547	0.140782	0.138543	0.179475
p00115	D3ZXK7	E3 ubiquitin-protein ligase RNF123 OS=Rattus norvegicus GN=Rnf123 PE=1 SV=1	FLSTAAVSLMTPR	Oxidation (M); Phospho (ST)	745.361	38.5023	2	x000300000020000	0.987435	0.987435	0.987435	38.5023	38.5023	52.68	8.68612e-05	8.68612e-05	52.68	52.68	1	688	700	12.31	2362: Scan 4832 (rt=38.5023) [C:\Data\Jenny\Jenna\1E5.raw]	1E5.raw	2814.8	690	Rnf123 pS690	p00115	0.0324787	0.0461678	0.00783445	0.0869766			0.00130307	0.000478588		0.00087529		0.00465488	0.002386				0.0433644	0.000890827	0.00276509	0.002386
p00116	Q9ER34	Aconitate hydratase, mitochondrial OS=Rattus norvegicus GN=Aco2 PE=1 SV=2	FNPETDFLTGK		634.812	30.2738	2	x0000000000000	-0.100189	-0.305299	-0.348689	14.7715	30.2738	666.6	0.00128875	0.00128875	39.85	39.85	4	507	517	28.17	1518: Sum of 2 scans in range 3511 (rt=30.2738) to 3544 (rt=30.5571) [C:\Data\Jenny\Jenna\1E3.raw]	1E3.raw	6699.08		Aco2 seq: 507 - 517 no mod	p00116	0.00902584			0.00139848				0.008843	0.0211318	0.00273938		0.0189476	0.0209524	0.00143332		0.00925158	0.00521216	0.008843	0.0142729	0.0105458
p00117	P02770	Serum albumin OS=Rattus norvegicus GN=Alb PE=1 SV=2	FPNAEFAEITK		633.823	27.4568	2	x0000000000000	1.39614	0.00553085	0.13195	26.2848	28.1453	995.12	1.8897e-05	1.8897e-05	57.65	57.65	18	247	257	51.88	1373: Sum of 3 scans in range 3160 (rt=27.4568) to 3228 (rt=27.9935) [C:\Data\Jenny\Jenna\1E3.raw]	1E3.raw	53926.4		Alb seq: 247 - 257 no mod	p00117	0.737793	0.934603	0.402804	1.21268	0.72936	0.835088	0.869092	0.788547	1.09477	0.521305	0.377437	1.23446	1.87727	1.86332	0.345931	1.14589	0.821969	0.805522	0.806992	1.3081
p00118	P29418	ATP synthase subunit epsilon, mitochondrial OS=Rattus norvegicus GN=Atp5e PE=1 SV=2	FSQICAK		398.706	7.64743	2	x000000000	0.768171	0.114409	0.48655	7.4218	8.11179	26.59	0.0141436	0.0141436	26.59	26.59	5	15	21	26.59	81: Sum of 2 scans in range 505 (rt=7.64743) to 541 (rt=7.91646) [C:\Data\Jenny\Jenna\1E3.raw]	1E3.raw	21344.7		Atp5e seq: 15 - 21 no mod	p00118	0.0975071	0.219905	0.172443	0.0638514	0.251368	1.22735	0.492785	0.078286	0.347473	0.890264	0.375232	0.147692	0.128046	0.429965	0.392644	0.113808	0.138427	0.512448	0.440165	0.266116
p00119	P23928	Alpha-crystallin B chain OS=Rattus norvegicus GN=Cryab PE=1 SV=1	FSVNLDVK		461.256	22.8725	2	x0000000000	0.579035	-0.333516	0.173457	22.8725	24.1396	150.38	0.00218654	0.00218654	33.23	33.23	3	75	82	31.1	896: Scan 2244 (rt=22.8725) [C:\Data\Jenny\Jenna\3E3.raw]	3E3.raw	10183.8		Cryab seq: 75 - 82 no mod	p00119	0.109381	0.154246		0.2743	0.116804	0.273431	0.145175	0.186774	0.212025	0.396681	0.0846157	0.208903	0.381115	0.241382	0.0669306	0.223463	0.179309	0.180546	0.225556	0.228223
p00120	P10719	ATP synthase subunit beta, mitochondrial OS=Rattus norvegicus GN=Atp5b PE=1 SV=2	FTQAGSEVSALLGR		718.381	31.2841	2	x0000000000000000	0.975084	0.236279	0.605681	31.2841	31.3407	518.27	0.000856717	0.000856717	40.8	40.8	2	311	324	36.77	1577: Scan 3629 (rt=31.2841) [C:\Data\Jenny\Jenna\1E3.raw]	1E3.raw	3089.75		Atp5b seq: 311 - 324 no mod	p00120	0.0361709	0.133326	0.0481827	0.130004	0.0245464	0.0277913	0.101016	0.0465497	0.078876	0.0338282	0.0378555	0.0836425	0.164201	0.100674	0.0108066	0.0882063	0.0869209	0.0499759	0.0585506	0.0909718
p00121	O88989	Malate dehydrogenase, cytoplasmic OS=Rattus norvegicus GN=Mdh1 PE=1 SV=3	FVEGLPINDFSR		697.361	27.2317	2	x00000000000000	0.863069	-0.572987	0.204278	8.02026	33.9813	50.97	0.274789	0.274789	15.61	15.61	8	299	310	15.61	1652: Sum of 2 scans in range 3341 (rt=27.2317) to 3374 (rt=27.4728) [C:\Data\Jenny\Jenna\1E5.raw]	1E5.raw	17394		Mdh1 seq: 299 - 310 no mod	p00121	0.154473	0.421057	0.148306	0.485212	0.170137	0.0532666	0.190496	0.268734	0.404665	0.108999	0.151656	0.558355	1.17139	0.467152	0.110804	0.460454	0.302262	0.170659	0.305919	0.552451
p00122	P04636	Malate dehydrogenase, mitochondrial OS=Rattus norvegicus GN=Mdh2 PE=1 SV=2	FVFSLVDAMNGK	Oxidation (M)	672.337	33.6451	2	x00000000020000	1.27657	-0.123635	-0.168324	32.5615	33.7714	596.31	3.62535e-06	3.62535e-06	64.68	64.68	12	258	269	64.68	1578: Sum of 2 scans in range 3599 (rt=33.6451) to 3626 (rt=33.8929) [C:\Data\Jenny\Jenna\2E3.raw]	2E3.raw	5319.35		Mdh2 seq: 258 - 269 + Oxidation (M)	p00122	0.310236	0.257193	0.166921	0.673634	0.198479	0.286521	0.533334	0.449048	0.499049	0.360353	0.319293	0.663654	1.03576	0.77406	0.273567	0.638494	0.351996	0.366846	0.460587	0.680471
p00123	P00507	Aspartate aminotransferase, mitochondrial OS=Rattus norvegicus GN=Got2 PE=1 SV=2	FVTVQTISGTGALR		725.408	26.7816	2	x0000000000000000	0.494202	-0.209829	0.142187	26.7816	26.8627	212.07	0.00010403	0.00010403	47.03	47.03	2	126	139	47.03	1336: Scan 3072 (rt=26.7816) [C:\Data\Jenny\Jenna\1E3.raw]	1E3.raw	5570.64		Got2 seq: 126 - 139 no mod	p00123	0.080195	0.0919423	0.0146269	0.245846	0.0751166	0.176239	0.147008	0.0635846	0.197813	0.137054	0.041047	0.131205	0.378537	0.232848	0.0577964	0.127186	0.108152	0.115487	0.12678	0.199092
p00124	P04797	Glyceraldehyde-3-phosphate dehydrogenase OS=Rattus norvegicus GN=Gapdh PE=1 SV=3	GAAQNIIPASTGAAK		685.377	13.8808	2	x00000000000000000	2.09609	-0.431785	1.10795	12.7632	32.9237	682.58	1.7055e-06	1.7055e-06	65.39	65.39	8	199	213	60.8	469: Sum of 3 scans in range 1338 (rt=13.8808) to 1411 (rt=14.4186) [C:\Data\Jenny\Jenna\1E3.raw]	1E3.raw	206191		Gapdh seq: 199 - 213 no mod	p00124	1.38495	0.776877	0.716695	1.72861	1.70369	3.54799	2.57744	1.19095	1.51158	2.11883	0.983697	0.947979	1.87341	2.24138	1.1828	1.71777	1.15178	2.25502	1.39052	1.75384
p00125	Q5PQQ2	WW domain-binding protein 11 OS=Rattus norvegicus GN=Wbp11 PE=2 SV=1	GATAVPQRRSEEDSAVPVAK	Phospho (ST)	716.687	7.37619	3	x0000000000300000000000	1.09267	0.64554	0.869104	7.37619	7.50851	31.19	0.0158908	0.0158908	31.19	31.19	2	591	610	6.13	52: Scan 473 (rt=7.37618) [C:\Data\Jenny\Jenna\1E1.raw]	1E1.raw	45135.4	600	Wbp11 seq: 591 - 610 + Phospho (ST)	p00125	0.58901	0.26481	0.131455	0.221415	0.103305				0.01822								0.301672	0.103305	0.01822	#DIV/0!
p00126	Q9Z1A6	Vigilin OS=Rattus norvegicus GN=Hdlbp PE=2 SV=1	GAVITQIR	Deamidated (NQ)	429.757	14.0803	2	x0000001000	1.97435	1.41458	1.69446	14.0184	15.0842	28.16	0.0108457	0.0108457	28.16	28.16	3	1072	1079	9.67	589: Sum of 2 scans in range 1441 (rt=14.0803) to 1479 (rt=14.3409) [C:\Data\Jenny\Jenna\3E5.raw]	3E5.raw	614184		Hdlbp seq: 1072 - 1079 + Deamidated (NQ)	p00126	5.85752	5.41326	5.06155	4.14766	9.7061	2.4179	5.93418	9.31303	5.44242	7.42929	8.00039	7.50718	10.4651	4.79826	7.32662	7.67528	5.12	6.8428	7.09482	7.56631
p00127	Q09073	ADP/ATP translocase 2 OS=Rattus norvegicus GN=Slc25a5 PE=1 SV=3	GAWSNVLR		451.747	21.3981	2	x0000000000	1.08489	1.08489	0.542443	21.3981	21.3981	212.21	0.0147714	0.0147714	29.24	29.24	2	273	280	15.73	930: Scan 2194 (rt=21.3981) [C:\Data\Jenny\Jenna\2E3.raw]	2E3.raw	20161.8		Slc25a5 seq: 273 - 280 no mod	p00127	0.0801134	0.120326	0.10889	0.150911	0.118588	0.432599	0.411019	0.0721762	0.18521	0.224841	0.158843	0.0639698	0.178436	0.3323	0.214318	0.146338	0.11506	0.258596	0.158216	0.217848
p00128	P04636	Malate dehydrogenase, mitochondrial OS=Rattus norvegicus GN=Mdh2 PE=1 SV=2	GCDVVVIPAGVPR		641.354	28.6398	2	x000000000000000	1.72719	-0.099946	0.635984	14.0803	33.5619	678.01	2.82231e-06	2.82231e-06	62.44	62.44	8	92	104	62.44	1444: Sum of 5 scans in range 3309 (rt=28.6398) to 3455 (rt=29.8045) [C:\Data\Jenny\Jenna\1E3.raw]	1E3.raw	309825		Mdh2 seq: 92 - 104 no mod	p00128	0.509868	0.866547	0.30029	1.02968	0.424802	0.170876	0.292989	0.419938	0.86388	0.190942	0.381501	1.81196	2.4656	0.609633	0.22105	0.987989	0.676597	0.327151	0.81207	1.07107
p00129	Q05982	Nucleoside diphosphate kinase A OS=Rattus norvegicus GN=Nme1 PE=1 SV=1	GDFCIQVGR		497.743	22.7025	2	x00000000000	-0.510333	0.0332169	-0.0471412	21.6921	22.9724	105.2	6.23871e-05	6.23871e-05	50.97	50.97	6	106	114	41.26	1089: Sum of 3 scans in range 2537 (rt=22.7025) to 2605 (rt=23.2144) [C:\Data\Jenny\Jenna\1E3.raw]	1E3.raw	461157		Nme1 seq: 106 - 114 no mod	p00129	0.115943	0.233868	0.0437403	0.232728	0.130415	0.101169	0.0896744	0.113539	0.366546	0.120993	0.00604527	0.488903	0.476648	0.279878	0.0521419	0.322926	0.15657	0.108699	0.245622	0.282898
p00130	O88989	Malate dehydrogenase, cytoplasmic OS=Rattus norvegicus GN=Mdh1 PE=1 SV=3	GEFITTVQQR		589.812	22.7025	2	x000000000000	-2.8006	-0.677645	-1.57353	15.0876	22.9724	342.09	0.0612437	0.0612437	20.88	20.88	4	221	230	15.91	1089: Sum of 3 scans in range 2537 (rt=22.7025) to 2605 (rt=23.2144) [C:\Data\Jenny\Jenna\1E3.raw]	1E3.raw	6792.82		Mdh1 seq: 221 - 230 no mod	p00130	0.00340959	0.00370808		0.0194233			0.0258093	0.00312151	0.00262044		0.00600971	0.00995722	0.0102003		0.00403376		0.00884699	0.0144654	0.00619579	0.00711702
p00131	P00564	Creatine kinase M-type OS=Rattus norvegicus GN=Ckm PE=1 SV=2	GGDDLDPNYVLSSR		754.356	27.4901	2	x0000000000000000	0.607289	-0.00331852	-0.510392	16.5627	27.4901	262.037	0.00399617	0.00399617	34.97	34.97	5	117	130	34.65	1371: Scan 3143 (rt=27.4901) [C:\Data\Jenny\Jenna\4E3.raw]	4E3.raw	4792.6		Ckm seq: 117 - 130 no mod	p00131	0.0749289	0.118358	0.0590331	0.0618933	0.108308	0.137075	0.0933306	0.0984563	0.230332	0.0839608	0.0496493	0.100975	0.270873	0.227546	0.0434924	0.18477	0.0785533	0.109293	0.116229	0.18167
p00132	B2GV06	Succinyl-CoA:3-ketoacid coenzyme A transferase 1, mitochondrial OS=Rattus norvegicus GN=Oxct1 PE=1 SV=1	GGHVNLTMLGAMQVSK	2 Oxidation (M)	837.921	13.7301	2	x000000002000200000	1.54496	0.732454	1.13871	13.7301	14.0534	94.5	5.26898e-09	5.26898e-09	94.5	94.5	2	391	406	94.5	575: Scan 1388 (rt=13.7301) [C:\Data\Jenny\Jenna\1E5.raw]	1E5.raw	50029.8		Oxct1 seq: 391 - 406 + 2 Oxidation (M)	p00132	0.0931625	0.0605008	0.286958	0.623869	0.0408077	0.0223662	1.13943	0.429745	0.0855828	0.0711684	0.231562	0.156805	0.121584	0.150748	0.413932	0.296424	0.266123	0.408088	0.13628	0.245672
p00133	B2GV06	Succinyl-CoA:3-ketoacid coenzyme A transferase 1, mitochondrial OS=Rattus norvegicus GN=Oxct1 PE=1 SV=1	GGHVNLTMLGAMQVSK	2 Oxidation (M)	558.949	14.139	3	x000000002000200000	1.05746	-0.967845	0.0448066	12.6763	14.139	63.72	0.00121454	0.00121454	40.96	40.96	2	391	406	32.43	470: Scan 1304 (rt=14.139) [C:\Data\Jenny\Jenna\2E3.raw]	2E3.raw	17481.1		Oxct1 seq: 391 - 406 + 2 Oxidation (M)	p00133	0.578562	0.363157	1.2101	2.55341	0.425857	0.653842	10.2845	2.01508	0.627054	1.0282	1.47438	0.511262	0.745573	1.27897	3.06521	1.55255	1.17631	3.34481	0.910225	1.66058
p00134	P05065	Fructose-bisphosphate aldolase A OS=Rattus norvegicus GN=Aldoa PE=1 SV=2	GILAADESTGSIAK		666.854	17.82	2	x0000000000000000	0.098371	-0.652553	-1.19322	12.6763	18.3916	271.517	0.000127478	0.000127478	48.88	48.88	4	29	42	48.88	748: Sum of 2 scans in range 1865 (rt=17.82) to 1901 (rt=18.0848) [C:\Data\Jenny\Jenna\1E3.raw]	1E3.raw	8587.19		Aldoa seq: 29 - 42 no mod	p00134		0.00165271		0.00171864						0.00397391		0.00284164	0.00501873	0.00115408		0.00300495	0.00168568	#DIV/0!	0.00340778	0.00305926
p00135	P18163	Long-chain-fatty-acid--CoA ligase 1 OS=Rattus norvegicus GN=Acsl1 PE=1 SV=1	GIQVSNDGPCLGSR		701.842	17.879	2	x0000000000000000	0.741973	0.741973	0.741973	17.879	17.879	45.1	0.000407919	0.000407919	45.1	45.1	1	100	113	45.1	753: Sum of 2 scans in range 1873 (rt=17.879) to 1905 (rt=18.1134) [C:\Data\Jenny\Jenna\1E3.raw]	1E3.raw	9431.97		Acsl1 seq: 100 - 113 no mod	p00135	0.0372274	0.0778024	0.0335579	0.0660096	0.0552845	0.00663566	0.0296904	0.0334945	0.0721943	0.0141136	0.0276805	0.0911531	0.0636023	0.0652293		0.0424231	0.0536493	0.0312763	0.0512854	0.0570849
p00136	P15999	ATP synthase subunit alpha, mitochondrial OS=Rattus norvegicus GN=Atp5a1 PE=1 SV=2	GIRPAINVGLSVSR		480.288	20.8868	3	x0000000000000000	-0.0702442	-0.0702442	-0.0702442	20.8868	20.8868	595.6	0.0430697	0.0430697	16.33	16.33	1	403	416	16.33	962: Scan 2285 (rt=20.8868) [C:\Data\Jenny\Jenna\1E3.raw]	1E3.raw	19017.9		Atp5a1 seq: 403 - 416 no mod	p00136	0.0862493	0.204126	0.0645584	0.805403	0.0531198	0.273277	1.4666	0.190828	0.177376	0.183607	0.427969	0.279753	0.513825	0.215295	0.661246	0.217586	0.290084	0.495957	0.267176	0.401988
p00137	P15651	Short-chain specific acyl-CoA dehydrogenase, mitochondrial OS=Rattus norvegicus GN=Acads PE=1 SV=2	GISAFLVPMPTPGLTLGK	Oxidation (M)	908.009	41.0854	2	x00000000020000000000	0.83958	0.83958	0.83958	41.0854	41.0854	48.26	8.58357e-05	8.58357e-05	48.26	48.26	1	209	226	40.42	2499: Scan 5146 (rt=41.0854) [C:\Data\Jenny\Jenna\1E5.raw]	1E5.raw	6127.91		Acads seq: 209 - 226 + Oxidation (M)	p00137	0.0054633	0.0084396		0.122751			0.00713716	0.00388694	0.0160205		0.00196219	0.0115386	0.063838	0.0131238	0.00452124	0.0155336	0.0455512	0.00551205	0.00984045	0.0242541
p00138	P56574	Isocitrate dehydrogenase [NADP], mitochondrial OS=Rattus norvegicus GN=Idh2 PE=1 SV=2	GKLDGNQDLIR		614.836	9.64772	2	x0000000000000	0.857731	-1.4882	-0.370034	8.63532	27.676	643.61	5.26246e-05	5.26246e-05	51.27	51.27	11	383	393	50.03	200: Sum of 3 scans in range 768 (rt=9.64772) to 839 (rt=10.1844) [C:\Data\Jenny\Jenna\1E3.raw]	1E3.raw	24875.9		Idh2 seq: 383 - 393 no mod	p00138	0.218082	0.129458	0.194333	0.272067	0.3242	0.618111	0.52126	0.225785	0.293845	0.370365	0.229933	0.159801	0.342995	0.386519	0.25507	0.271439	0.203485	0.422339	0.263486	0.314006
p00139	P35435	ATP synthase subunit gamma, mitochondrial OS=Rattus norvegicus GN=Atp5c1 PE=1 SV=2	GLCGAIHSSVAK		571.804	8.02296	2	x00000000000000	1.66259	-1.17555	-0.331118	7.46772	9.00162	114.35	6.06804e-07	6.06804e-07	69.69	69.69	10	76	87	69.69	110: Sum of 4 scans in range 556 (rt=8.02296) to 659 (rt=8.81251) [C:\Data\Jenny\Jenna\1E3.raw]	1E3.raw	183439		Atp5c1 seq: 76 - 87 no mod	p00139	0.215018	0.261484	0.391166	0.166434	0.268768	0.0475847	0.349336	0.173125	0.432918	0.0882087	0.299741	0.229304	0.274394	0.165703	0.1552	0.227111	0.258525	0.209703	0.262543	0.205602
p00140	Q9QZ76	Myoglobin OS=Rattus norvegicus GN=Mb PE=1 SV=3	GLSDGEWQMVLNIWGK	Oxidation (M)	924.95	48.297	2	x000000000200000000	-1.48873	-1.48873	-1.48873	48.297	48.297	231.87	1.8479e-07	1.8479e-07	79.91	79.91	1	2	17	69.1	2749: Scan 5930 (rt=48.297) [C:\Data\Jenny\Jenna\4E1.raw]	4E1.raw	3531.51		Mb seq: 2 - 17 + Oxidation (M)	p00140			0.00011635	0.0100687			0.011398					0.000426776	0.0255616	0.00714781	0.0151323	0.00219146	0.00509254	0.011398	0.000426776	0.0125083
p00141	P09605	Creatine kinase S-type, mitochondrial OS=Rattus norvegicus GN=Ckmt2 PE=1 SV=2	GLSLPPACSR		500.771	21.7392	2	x000000000000	9.69659	-0.288139	1.77124	7.46772	21.7392	503.3	0.0111344	0.0350036	27.13	23.15	15	173	182	27.13	1016: Scan 2404 (rt=21.7392) [C:\Data\Jenny\Jenna\1E3.raw]	1E3.raw	1.51467e+06		Ckmt2 seq: 173 - 182 no mod	p00141	0.0256222	0.0293436	0.0171128	0.0114007	0.0393536	0.0359632	0.029277	0.00918999	0.0713653	0.0460024	0.0249807	0.019113	0.16839	0.0607463	0.0443141	0.0107442	0.0208698	0.0284459	0.0403654	0.0710487
p00142	Q498U4	SAP domain-containing ribonucleoprotein OS=Rattus norvegicus GN=Sarnp PE=1 SV=3	GLSSDTKPMVNLDK	Oxidation (M); Phospho (ST)	800.869	16.0532	2	x0003000002000000	1.06331	-0.524467	0.100642	16.0532	16.6349	86.44	3.64313e-08	3.64313e-08	86.44	86.44	5	136	149	18.51	712: Scan 1760 (rt=16.0532) [C:\Data\Jenny\Jenna\1E4.raw]	1E4.raw	35278	138	Sarnp pS138	p00142	0.777219	0.33407	0.34961	0.307917	0.293207	0.0104086	0.0172582	0.0757539	0.0399084			0.0110391		0.00440955			0.442204	0.0991568	0.0254738	0.00440955
p00143	P42123	L-lactate dehydrogenase B chain OS=Rattus norvegicus GN=Ldhb PE=1 SV=2	GLTSVINQK		480.28	13.6361	2	x00000000000	0.969177	-0.0532057	0.105889	12.5615	20.2855	538.35	0.000421009	0.000421009	40.79	40.79	8	300	308	29.15	452: Sum of 2 scans in range 1304 (rt=13.6361) to 1346 (rt=13.9426) [C:\Data\Jenny\Jenna\1E3.raw]	1E3.raw	88202.4		Ldhb seq: 300 - 308 no mod	p00143	0.670345	0.446297	0.324283	0.710574	1.10664	3.49225	1.66697	0.69547	1.064	2.09957	0.595547	0.54796	1.05997	1.59653	0.81068	1.02074	0.537875	1.74033	1.07677	1.12198
p00144	P02770	Serum albumin OS=Rattus norvegicus GN=Alb PE=1 SV=2	GLVLIAFSQYLQK		740.436	44.7524	2	x000000000000000	4.07207	-2.0543	0.716093	44.7524	46.1076	373.97	3.64291e-08	3.64291e-08	76.69	76.69	20	45	57	76.69	2063: Sum of 5 scans in range 5066 (rt=44.7524) to 5187 (rt=45.8718) [C:\Data\Jenny\Jenna\4E4.raw]	4E4.raw	134404		Alb seq: 45 - 57 no mod	p00144	0.000490091	0.0902372	0.545059	1.54171	0.000543738	0.00863584	4.30959	0.699617	0.072967		0.627863	1.25144	0.808136		8.98564	1.60311	0.544375	1.2546	0.650756	3.79896
p00145	P02770	Serum albumin OS=Rattus norvegicus GN=Alb PE=1 SV=2	GLVLIAFSQYLQK		493.958	44.8086	3	x000000000000000	0.707306	-0.205565	0.024343	44.8086	45.8113	373.97	0.000168455	0.000168455	39.91	39.91	6	45	57	39.91	2065: Sum of 4 scans in range 5072 (rt=44.8086) to 5161 (rt=45.6337) [C:\Data\Jenny\Jenna\4E4.raw]	4E4.raw	28150.2		Alb seq: 45 - 57 no mod	p00145	0.00615127	0.0522487	0.0972443	0.478737	0.0123873	0.0174385	1.09643	0.26136	0.0791874	0.0371611	0.148385	0.299546	0.216363	0.101297	2.60497	0.599352	0.158595	0.346903	0.14107	0.880496
p00146	Q8VHF5	Citrate synthase, mitochondrial OS=Rattus norvegicus GN=Cs PE=1 SV=1	GLVYETSVLDPDEGIR		881.948	32.8671	2	x000000000000000000	0.620928	0.0192976	0.161191	32.5059	33.5535	74.22	4.24788e-05	4.24788e-05	55.8	55.8	4	77	92	52.9	1687: Scan 3828 (rt=32.8671) [C:\Data\Jenny\Jenna\4E3.raw]	4E3.raw	9184.3		Cs seq: 77 - 92 no mod	p00146	0.0321691	0.114363	0.0386334	0.193878	0.0375879	0.0479785	0.0602285	0.0966263	0.113631	0.0338165	0.0506365	0.269714	0.295423	0.12451	0.0245872	0.215326	0.0947608	0.0606053	0.11695	0.164961
p00147	Q09073	ADP/ATP translocase 2 OS=Rattus norvegicus GN=Slc25a5 PE=1 SV=3	GMGGAFVLVLYDEIK	Oxidation (M)	814.422	45.9965	2	x00200000000000000	-2.73231	-2.5602	-1.36206	44.9709	45.9965	166.04	5.68598e-05	5.68598e-05	53.04	53.04	6	281	295	43.59	2281: Scan 5454 (rt=45.9965) [C:\Data\Jenny\Jenna\2E4.raw]	2E4.raw	4513.94		Slc25a5 seq: 281 - 295 + Oxidation (M)	p00147	0.0001716		0.0120876		0.000217113		0.0525542	0.011077			0.0102009	0.0158268		0.0108894	0.0949774	0.044568	0.00612961	0.0212828	0.0130138	0.0501449
p00148	Q09073	ADP/ATP translocase 2 OS=Rattus norvegicus GN=Slc25a5 PE=1 SV=3	GMGGAFVLVLYDEIKK	Oxidation (M)	878.472	39.6371	2	x002000000000000000	1.80007	-0.000569824	0.166863	38.684	39.8253	166.04	2.23266e-07	2.23266e-07	76.03	76.03	18	281	296	67.34	2045: Sum of 2 scans in range 4745 (rt=39.6371) to 4779 (rt=39.9313) [C:\Data\Jenny\Jenna\2E4.raw]	2E4.raw	66393.9		Slc25a5 seq: 281 - 296 + Oxidation (M)	p00148	0.00146166	0.046825	0.101452	0.127664	0.00944075	0.0154692	0.37671	0.0882787	0.0191773	0.0271681	0.094114	0.179458	0.0823526	0.0701249	0.783682	0.307968	0.0693507	0.122475	0.0799794	0.311032
p00149	Q09073	ADP/ATP translocase 2 OS=Rattus norvegicus GN=Slc25a5 PE=1 SV=3	GMGGAFVLVLYDEIKK	Oxidation (M)	585.985	39.5396	3	x002000000000000000	2.54312	-0.123652	0.318531	38.6112	46.0536	166.04	0.000270361	0.000270361	45.15	45.15	28	281	296	43.12	2039: Sum of 3 scans in range 4733 (rt=39.5396) to 4801 (rt=40.126) [C:\Data\Jenny\Jenna\2E4.raw]	2E4.raw	344929		Slc25a5 seq: 281 - 296 + Oxidation (M)	p00149	0.0127637	0.350582	0.818867	0.886049	0.0842766		4.01629	0.458126	0.0989618	0.0437751	0.76485	1.06049	0.371611	0.341104	5.7961	2.54698	0.517065	1.51957	0.49202	2.26395
p00150	P11240	Cytochrome c oxidase subunit 5A, mitochondrial OS=Rattus norvegicus GN=Cox5a PE=1 SV=1	GMNTLVGYDLVPEPK	Oxidation (M)	824.917	30.007	2	x00200000000000000	-0.19541	-0.620215	-0.43411	30.007	31.1169	114.09	2.36459e-05	2.36459e-05	57.77	57.77	3	69	83	57.41	1178: Scan 3033 (rt=30.007) [C:\Data\Jenny\Jenna\3E3.raw]	3E3.raw	6600.97		Cox5a seq: 69 - 83 + Oxidation (M)	p00150	0.0398043	0.0859863	0.0682932	0.12589	0.0232403	0.0353013	0.193072	0.0708733	0.0629236	0.0437173	0.0756078	0.138843	0.112073	0.119814	0.0743801	0.141674	0.0799935	0.0806217	0.0802728	0.111986
p00151	P15999	ATP synthase subunit alpha, mitochondrial OS=Rattus norvegicus GN=Atp5a1 PE=1 SV=2	GMSLNLEPDNVGVVVFGNDK	Oxidation (M)	1060.52	38.0318	2	x0020000000000000000000	2.29303	-0.255306	1.44358	37.6628	38.2836	263.84	2.46708e-10	2.46708e-10	109.29	109.29	3	104	123	101.79	2344: Scan 4776 (rt=38.0318) [C:\Data\Jenny\Jenna\1E5.raw]	1E5.raw	24459.1		Atp5a1 seq: 104 - 123 + Oxidation (M)	p00151	0.0071061	0.12049		0.119886	0.00735309	0.0099467	0.034322	0.00671631	0.0319892	0.00409518	0.0151804	0.0298225	0.130658	0.0622359	0.00797047	0.0403494	0.0824942	0.0145845	0.0202718	0.0603034
p00152	Q09073	ADP/ATP translocase 2 OS=Rattus norvegicus GN=Slc25a5 PE=1 SV=3	GNLANVIR		428.754	14.1985	2	x0000000000	0.184689	0.184689	0.0923444	14.1985	14.1985	212.21	0.00904007	0.00904007	23.11	23.11	2	73	80	23.11	474: Sum of 2 scans in range 1312 (rt=14.1985) to 1345 (rt=14.4452) [C:\Data\Jenny\Jenna\2E3.raw]	2E3.raw	49361.5		Slc25a5 seq: 73 - 80 no mod	p00152	3.9878	3.78536	3.42448	2.82673	6.47041	3.46888	4.83988	6.77439	4.01758	6.24101	5.74631	5.47945	7.03184	4.14488	5.51555	5.63453	3.50609	5.38839	5.37109	5.5817
p00153	Q9QZ76	Myoglobin OS=Rattus norvegicus GN=Mb PE=1 SV=3	GQHAAEIQPLAQSHATK		596.312	31.1124	3	x0000000000000000000	0.348281	0.146704	-0.0884704	7.12777	31.1124	326.14	0.0997359	0.0997359	21.25	21.25	3	81	97	21.25	1565: Scan 3608 (rt=31.1124) [C:\Data\Jenny\Jenna\1E3.raw]	1E3.raw	79572.2		Mb seq: 81 - 97 no mod	p00153	0.00138434	0.00250816	0.00937262				0.0121862							0.00375211			0.00442171	0.0121862	#DIV/0!	0.00375211
p00154	P00564	Creatine kinase M-type OS=Rattus norvegicus GN=Ckm PE=1 SV=2	GQSIDDMIPAQK	Oxidation (M)	659.82	12.187	2	x00000002000000	-0.50925	-0.554787	-0.320599	11.0006	14.1985	408.957	0.000109695	0.000109695	50.28	50.28	7	370	381	42.84	351: Sum of 2 scans in range 1107 (rt=12.187) to 1143 (rt=12.4483) [C:\Data\Jenny\Jenna\1E3.raw]	1E3.raw	10107.6		Ckm seq: 370 - 381 + Oxidation (M)	p00154	0.280888	0.219095	0.129181	0.235343	0.388253	0.695482	0.457112	0.291521	0.323401	0.494523	0.167629	0.183059	0.346693	0.60426	0.177454	0.307045	0.216127	0.458092	0.292153	0.358863
p00155	P56574	Isocitrate dehydrogenase [NADP], mitochondrial OS=Rattus norvegicus GN=Idh2 PE=1 SV=2	GRPTSTNPIASIFAWTR		625.668	39.4334	3	x0000000000000000000	-0.758813	0.585918	-0.0864475	12.3585	39.4334	187.31	0.00133789	0.00133789	39.67	39.67	2	361	377	38.36	2412: Scan 4944 (rt=39.4334) [C:\Data\Jenny\Jenna\1E5.raw]	1E5.raw	4262.86		Idh2 seq: 361 - 377 no mod	p00155			0.00995271								0.00106346			0.00292965			0.00995271	#DIV/0!	0.00106346	0.00292965
p00156	P11517	Hemoglobin subunit beta-2 OS=Rattus norvegicus PE=1 SV=2	GTFAHLSELHCDK		729.347	13.3249	2	x000000000000000	0.571849	-0.457892	0.0410751	13.3249	14.6613	604.17	0.000142193	0.000142193	49.87	49.87	6	84	96	36.6	433: Sum of 2 scans in range 1261 (rt=13.3249) to 1299 (rt=13.6012) [C:\Data\Jenny\Jenna\1E3.raw]	1E3.raw	46929.7		seq: 84 - 96 no mod	p00156	0.0402553	0.355069	0.0481845	0.0536203	0.126635	0.0442723	0.0281715	0.090958	0.171743	0.0339572	0.0143355	0.405261	0.512902	0.429066	0.0121302	0.243018	0.124282	0.0725092	0.156324	0.299279
p00157	P11517	Hemoglobin subunit beta-2 OS=Rattus norvegicus PE=1 SV=2	GTFAHLSELHCDK		486.567	13.1758	3	x000000000000000	0.121509	-0.105034	-0.122883	12.1567	14.5428	256.16	0.0470846	0.0470846	24.67	24.67	24	84	96	14.95	510: Sum of 2 scans in range 1309 (rt=13.1758) to 1349 (rt=13.4476) [C:\Data\Jenny\Jenna\1E2.raw]	1E2.raw	862223		seq: 84 - 96 no mod	p00157	0.739227	3.22414	0.36131	0.471973	1.91032	0.940797	0.336801	0.725979	1.93174	0.764871	0.279897	2.26886	4.18379	4.19776	0.235943	1.78066	1.19916	0.978473	1.31134	2.59954
p00158	P11517	Hemoglobin subunit beta-2 OS=Rattus norvegicus PE=1 SV=2	GTFAHLSELHCDKLHVDPENFR		855.749	24.9879	3	x000000000000000000000000	0.21215	0.21215	0.106075	24.9879	24.9879	604.17	0.000426538	0.000426538	48.07	48.07	2	84	105	47.33	1227: Scan 2841 (rt=24.9879) [C:\Data\Jenny\Jenna\1E3.raw]	1E3.raw	47215.7		seq: 84 - 105 no mod	p00158		0.0810749		0.0784147				0.0295866	0.00865783			0.16521	0.119359			0.0704109	0.0797448	0.0295866	0.0869341	0.0948847
p00159	P09605	Creatine kinase S-type, mitochondrial OS=Rattus norvegicus GN=Ckmt2 PE=1 SV=2	GTGGVDTAAVADVYDISNIDR		1055.01	36.1904	2	x00000000000000000000000	1.15512	-0.552656	0.301232	36.1904	37.0831	224.93	5.00699e-08	5.00699e-08	86.77	86.77	2	355	375	70.03	1863: Scan 4218 (rt=36.1904) [C:\Data\Jenny\Jenna\4E3.raw]	4E3.raw	15522.2		Ckmt2 seq: 355 - 375 no mod	p00159	0.0131935	0.0434153	0.00510883	0.0860527		0.0121567	0.0318322	0.012057	0.0227938		0.0101733	0.059753	0.0908845	0.0250543	0.0102568	0.0198523	0.0369426	0.018682	0.0309067	0.036512
p00160	Q4KM73	UMP-CMP kinase OS=Rattus norvegicus GN=Cmpk1 PE=1 SV=2	GTQCARIVEK		552.798	27.2308	2	x000000000000	5.23206	3.96346	4.52527	13.9331	36.1904	24.87	0.0289995	0.0289995	24.87	24.87	14	17	26	9.51	1502: Sum of 3 scans in range 3386 (rt=27.2308) to 3456 (rt=27.749) [C:\Data\Jenny\Jenna\1E4.raw]	1E4.raw	1.9918e+06		Cmpk1 seq: 17 - 26 no mod	p00160	22.1565	18.4793	16.8823	12.83	29.1065	3.38283	19.2423	18.6512	16.2578	11.8272	24.6896	17.6643	28.2848	11.3988	15.7015	20.4741	17.587	17.5957	17.6097	18.9648
p00161	Q499N5	Acyl-CoA synthetase family member 2, mitochondrial OS=Rattus norvegicus GN=Acsf2 PE=2 SV=1	GYCVMQGYWGEPQK	Oxidation (M)	831.358	23.1879	2	x0000020000000000	-0.0319142	-0.0319142	-0.0319142	23.1879	23.1879	235.88	6.83465e-06	6.83465e-06	63.88	63.88	1	465	478	57.62	1117: Scan 2602 (rt=23.1879) [C:\Data\Jenny\Jenna\1E3.raw]	1E3.raw	6026.62		Acsf2 seq: 465 - 478 + Oxidation (M)	p00161		0.00185073	0.00422663							0.00229945		0.00261986					0.00303868	#DIV/0!	0.00245965	#DIV/0!
p00162	P15999	ATP synthase subunit alpha, mitochondrial OS=Rattus norvegicus GN=Atp5a1 PE=1 SV=2	GYLDKLEPSK		575.311	16.7641	2	x000000000000	-0.92634	-1.37906	-1.1527	15.562	16.7641	595.6	0.018024	0.018024	25.15	25.15	2	494	503	25.15	669: Scan 1723 (rt=16.7641) [C:\Data\Jenny\Jenna\1E3.raw]	1E3.raw	4013.77		Atp5a1 seq: 494 - 503 no mod	p00162	0.0776863	0.0530819	0.101679	0.103562	0.0976774	0.209329	0.287607	0.0810584	0.128094	0.108061	0.109436	0.0429859	0.146389	0.117975	0.169989	0.0741007	0.0840023	0.168918	0.0971444	0.127113
p00163	P04636	Malate dehydrogenase, mitochondrial OS=Rattus norvegicus GN=Mdh2 PE=1 SV=2	GYLGPEQLPDCLK		716.863	33.6315	2	x000000000000000	2.17991	0.0565758	0.695672	27.5311	39.4334	678.01	1.06223e-06	1.06223e-06	70.23	70.23	8	79	91	60.23	1697: Sum of 3 scans in range 3915 (rt=33.6315) to 3987 (rt=34.213) [C:\Data\Jenny\Jenna\1E3.raw]	1E3.raw	201773		Mdh2 seq: 79 - 91 no mod	p00163	0.0539171	0.259035	0.0366001	0.360144	0.0416247		0.0134992	0.0761109	0.179724	0.00536149	0.0244636	0.77025	0.493417	0.112495	0.0237049	0.322985	0.177424	0.0437449	0.24495	0.23815
p00164	Q8VHF5	Citrate synthase, mitochondrial OS=Rattus norvegicus GN=Cs PE=1 SV=1	GYSIPECQK		512.743	33.6315	2	x00000000000	0.718145	-0.0635095	0.319501	14.2128	39.4334	130	0.0569157	0.0569157	21.14	21.14	5	95	103	19.13	1697: Sum of 3 scans in range 3915 (rt=33.6315) to 3987 (rt=34.213) [C:\Data\Jenny\Jenna\1E3.raw]	1E3.raw	554945		Cs seq: 95 - 103 no mod	p00164	0.000244748	0.00545309			0.000885964		0.00062342								0.000498417		0.00284892	0.000754692	#DIV/0!	0.000498417
p00165	P00564	Creatine kinase M-type OS=Rattus norvegicus GN=Ckm PE=1 SV=2	GYTLPPHCSR		565.775	7.44113	2	x000000000000	0.840169	-0.133683	-0.51551	7.44113	39.4334	408.957	0.00476128	0.00476128	33	33	14	139	148	33	64: Sum of 10 scans in range 477 (rt=7.44113) to 796 (rt=9.85419) [C:\Data\Jenny\Jenna\1E3.raw]	1E3.raw	441298		Ckm seq: 139 - 148 no mod	p00165	0.0121674	0.00182832	0.016203	0.0268647	0.0553075	0.0355714	0.0178671	0.0491823	0.106194	0.022109	0.0044036	0.0453353	0.0352806	0.00839538	0.0449002	0.0363811	0.0142659	0.0394821	0.0445105	0.0312393
p00166	P12346	Serotransferrin OS=Rattus norvegicus GN=Tf PE=1 SV=3	GYYAVAVVK		485.274	17.8431	2	x00000000000	-0.107379	-0.107379	-0.107379	17.8431	17.8431	84.14	0.0225312	0.0225312	22.27	22.27	1	446	454	22.27	839: Scan 1974 (rt=17.8431) [C:\Data\Jenny\Jenna\2E4.raw]	2E4.raw	27867.6		Tf seq: 446 - 454 no mod	p00166	0.102209	0.113849	0.078563	0.313738	0.16682	0.490732	0.497922	0.21775	0.243358	0.406047	0.195108	0.155379	0.181538	0.257871	0.337973	0.338266	0.15209	0.343306	0.249973	0.278912
p00167	P15999	ATP synthase subunit alpha, mitochondrial OS=Rattus norvegicus GN=Atp5a1 PE=1 SV=2	HALIIYDDLSK		644.352	22.5748	2	x0000000000000	1.83494	-0.216836	0.453767	21.1773	23.3497	512.04	2.62012e-06	2.62012e-06	65.86	65.86	14	306	316	65.86	1006: Sum of 2 scans in range 2344 (rt=22.5748) to 2378 (rt=22.855) [C:\Data\Jenny\Jenna\2E3.raw]	2E3.raw	34334.3		Atp5a1 seq: 306 - 316 no mod	p00167	0.523274	0.719151	0.641779	0.795417	0.701411	0.857252	1.59221	0.743229	1.4847	0.635949	0.872781	0.830507	2.38265	1.6706	0.768598	0.895751	0.669906	0.973525	0.955984	1.4294
p00168	P18418	Calreticulin OS=Rattus norvegicus GN=Calr PE=1 SV=1	HEQNIDCGGGYVK		710.32	7.57142	2	x000000000000000	-0.0246718	-0.0246718	-0.0246718	7.57142	7.57142	75.31	3.65108e-07	3.65108e-07	75.31	75.31	1	99	111	68.79	76: Scan 495 (rt=7.57142) [C:\Data\Jenny\Jenna\1E3.raw]	1E3.raw	3256.45		Calr seq: 99 - 111 no mod	p00168					0.017806		0.0166385	0.0683672	0.0136275				0.0151719		0.00550918	0.0120395	#DIV/0!	0.0342706	0.0136275	0.0109069
p00169	P97541	Heat shock protein beta-6 OS=Rattus norvegicus GN=Hspb6 PE=1 SV=1	HFSPEEISVK		586.802	13.8216	2	x000000000000	0.530903	0.00170709	-0.576807	12.4362	27.5179	90.46	0.00422487	0.00422487	32.55	32.55	9	82	91	16.09	449: Sum of 2 scans in range 1262 (rt=13.8216) to 1294 (rt=14.0665) [C:\Data\Jenny\Jenna\2E3.raw]	2E3.raw	11685.5		Hspb6 seq: 82 - 91 no mod	p00169	0.388065	0.430281	0.258241	0.274954	0.686851	0.717056	0.582895	0.308086	0.885166	0.735088	0.391512	0.313763	0.936199	1.15775	0.538496	0.546075	0.337885	0.573722	0.581382	0.79463
p00170	P23928	Alpha-crystallin B chain OS=Rattus norvegicus GN=Cryab PE=1 SV=1	HFSPEELK		493.752	10.0114	2	x0000000000	1.69561	-0.171489	0.492459	7.60452	10.0114	62.83	0.00236259	0.00236259	32.55	32.55	16	83	90	20.88	234: Sum of 2 scans in range 824 (rt=10.0114) to 859 (rt=10.2701) [C:\Data\Jenny\Jenna\4E1.raw]	4E1.raw	262066		Cryab seq: 83 - 90 no mod	p00170	2.16769	2.57694	1.47719	0.989994	4.60593	9.46664	3.29101	1.6153	5.53786	8.73022	2.08746	1.47373	5.17468	7.39916	3.07362	2.90014	1.80296	4.74472	4.45732	4.6369
p00171	P23928	Alpha-crystallin B chain OS=Rattus norvegicus GN=Cryab PE=1 SV=1	HFSPEELKVK		405.225	9.6007	3	x000000000000	0.205335	0.155857	0.180596	9.4785	9.6007	151.85	0.00285294	0.00285294	32.89	32.89	2	83	92	10.42	203: Sum of 3 scans in range 741 (rt=9.6007) to 814 (rt=10.2098) [C:\Data\Jenny\Jenna\2E3.raw]	2E3.raw	13545.4		Cryab seq: 83 - 92 no mod	p00171	0.364333	0.132159	0.277758	0.700188	0.363062	0.326294	0.876786	0.409719	0.541753	0.310107	0.508331	0.474501	0.406248	0.283435	1.02451	0.416979	0.36861	0.493965	0.458673	0.532794
p00172	P07943	Aldose reductase OS=Rattus norvegicus GN=Akr1b1 PE=1 SV=3	HIDCAQVYQNEK		724.337	9.05827	2	x00000000000000	1.17858	1.17858	1.17858	9.05827	9.05827	99.42	1.59637e-06	1.59637e-06	69.32	69.32	1	42	53	66.92	171: Scan 692 (rt=9.05826) [C:\Data\Jenny\Jenna\1E3.raw]	1E3.raw	3990.87		Akr1b1 seq: 42 - 53 no mod	p00172	0.00666539		0.00549991				0.00702323	0.00548561	0.0412366		0.0136069	0.0345436	0.0376901	0.0337544			0.00608265	0.00625442	0.0297957	0.0357222
p00173	P48500	Triosephosphate isomerase OS=Rattus norvegicus GN=Tpi1 PE=1 SV=2	HIFGESDELIGQK		736.872	20.8624	2	x000000000000000	-1.5424	-0.998825	-1.27061	19.4367	20.8624	294.66	0.0137866	0.0137866	29.25	29.25	2	101	113	29.25	900: Scan 2130 (rt=20.8624) [C:\Data\Jenny\Jenna\2E3.raw]	2E3.raw	4253.37		Tpi1 seq: 101 - 113 no mod	p00173	0.128296	0.119378	0.112467	0.107246	0.103229	0.0877024	0.0916824	0.106819	0.237272		0.0700545	0.120489	0.291504	0.151393	0.0603476	0.145239	0.116847	0.0973582	0.142605	0.162121
p00174	P00564	Creatine kinase M-type OS=Rattus norvegicus GN=Ckm PE=1 SV=2	HKTDLNHENLKGGDDLDPNYVLSSR	Deamidated (NQ)	710.351	16.9447	4	x000000000100000000000000000	4.80374	4.80374	4.80374	16.9447	16.9447	289.717	0.0235031	0.0235031	30.95	30.95	1	106	130	0.52	643: Scan 1652 (rt=16.9447) [C:\Data\Jenny\Jenna\2E3.raw]	2E3.raw	6399.03		Ckm seq: 106 - 130 + Deamidated (NQ)	p00174	0.00349484	0.0043075	0.00131358	0.00218779	0.0021159		0.00152535	0.00606992	0.00812034		0.00410646	0.00202793	0.397644	0.23836	0.08956	0.188887	0.00282593	0.00323705	0.00475158	0.228613
p00175	P13086	Succinyl-CoA ligase [ADP/GDP-forming] subunit alpha, mitochondrial OS=Rattus norvegicus GN=Suclg1 PE=2 SV=2	HLGLPVFNTVK		612.859	25.415	2	x0000000000000	-0.755086	-0.624335	-0.689711	24.2225	25.415	54.43	0.0405713	0.0405713	17.14	17.14	2	95	105	17.14	1159: Scan 2677 (rt=25.415) [C:\Data\Jenny\Jenna\2E3.raw]	2E3.raw	1272.69		Suclg1 seq: 95 - 105 no mod	p00175	0.0760822	0.111735	0.0821019	0.129607	0.0957208	0.070133		0.09461	0.16623	0.0374213	0.0462351	0.126225	0.279465	0.145985	0.0288953	0.129728	0.0998814	0.0868212	0.0940278	0.146018
p00176	P35435	ATP synthase subunit gamma, mitochondrial OS=Rattus norvegicus GN=Atp5c1 PE=1 SV=2	HLIIGVSSDR		548.81	11.9189	2	x000000000000	1.52884	-0.0958376	-0.0126775	10.8458	12.8004	114.35	0.000131662	0.000131662	44.66	44.66	9	66	75	30.63	329: Sum of 2 scans in range 1070 (rt=11.9189) to 1101 (rt=12.1435) [C:\Data\Jenny\Jenna\1E3.raw]	1E3.raw	81105.5		Atp5c1 seq: 66 - 75 no mod	p00176	0.281365	0.324934	0.464777	0.343678	0.47046	1.28649	1.24275	0.426275	0.576033	1.30405	0.810879	0.303793	0.616049	0.929831	1.058	0.533326	0.353689	0.856494	0.748688	0.784301
p00177	P24090	Alpha-2-HS-glycoprotein OS=Rattus norvegicus GN=Ahsg PE=1 SV=2	HLLQGFR		435.752	12.5879	2	x000000000	0.277175	-0.826925	-0.274875	11.4437	12.5879	23.52	0.00733642	0.00733642	23.52	23.52	2	51	57	23.52	441: Scan 1186 (rt=12.5879) [C:\Data\Jenny\Jenna\4E1.raw]	4E1.raw	20959.6		Ahsg seq: 51 - 57 no mod	p00177	0.0799286	0.0735369	0.0564763	0.0835702	0.182676	0.463617	0.197092	0.0949707	0.159121	0.268296	0.109174	0.109472	0.173047	0.240369	0.177823	0.13856	0.073378	0.234589	0.161516	0.18245
p00178	P13437	3-ketoacyl-CoA thiolase, mitochondrial OS=Rattus norvegicus GN=Acaa2 PE=2 SV=1	HNFTPLAR		478.259	7.5216	2	x0000000000	-0.452592	-0.578311	-0.862346	7.5216	12.5879	501.327	0.0199639	0.0199639	21.23	21.23	9	271	278	17.43	71: Scan 488 (rt=7.5216) [C:\Data\Jenny\Jenna\1E3.raw]	1E3.raw	78149.4		Acaa2 seq: 271 - 278 no mod	p00178	0.197795	0.122063	0.134301	0.13689	0.375245	0.908841	0.368014	0.186281	0.4034	0.70569	0.245822	0.133425	0.310795	0.376288	0.348538	0.214123	0.147762	0.459595	0.372084	0.312436
p00179	P01836	Ig kappa chain C region, A allele OS=Rattus norvegicus PE=1 SV=1	HNLYTCEVVHK		448.225	7.37936	3	x0000000000000	1.50859	1.50859	1.50859	7.37936	7.37936	36.56	0.00246193	0.00246193	36.56	36.56	1	81	91	34.39	61: Scan 470 (rt=7.37936) [C:\Data\Jenny\Jenna\2E3.raw]	2E3.raw	37668.1		seq: 81 - 91 no mod	p00179	0.0671366	0.0723411	0.0223795		0.144894				0.138131		0.00824946		0.0747647	0.0894712	0.00377164		0.0539524	0.144894	0.0731903	0.0560025
p00180	P16290	Phosphoglycerate mutase 2 OS=Rattus norvegicus GN=Pgam2 PE=2 SV=2	HNYYASISK		541.767	7.35271	2	x00000000000	-1.07072	-1.07072	-1.07072	7.35271	7.35271	59.31	0.00446858	0.00446858	34.45	34.45	1	130	138	23.84	44: Scan 457 (rt=7.35271) [C:\Data\Jenny\Jenna\4E1.raw]	4E1.raw	113848		Pgam2 seq: 130 - 138 no mod	p00180					0.165565		0.188198		0.411659		0.0998656	0.111271	0.722867	0.57197	0.121114	0.117587	#DIV/0!	0.176882	0.207598	0.383385
p00181	Q9WVK7	Hydroxyacyl-coenzyme A dehydrogenase, mitochondrial OS=Rattus norvegicus GN=Hadh PE=2 SV=1	HPVSCKDTPGFIVNR		557.288	12.1233	3	x00000000000000000	-0.743031	-0.743031	-0.743031	12.1233	12.1233	96.06	0.0106711	0.0106711	30.79	30.79	1	207	221	30.79	346: Scan 1098 (rt=12.1233) [C:\Data\Jenny\Jenna\1E3.raw]	1E3.raw	24719.3		Hadh seq: 207 - 221 no mod	p00181	0.0483389	0.068923	0.107469	0.0964694	0.0607554			0.192103	0.0744473	0.00233033	0.149536	0.0620539	0.107378		0.0139626	0.119435	0.0803	0.126429	0.072092	0.0802586
p00182	P07632	Superoxide dismutase [Cu-Zn] OS=Rattus norvegicus GN=Sod1 PE=1 SV=2	HVGDLGNVAAGK		569.304	7.42754	2	x00000000000000	-0.684502	-0.473344	-0.578923	7.42754	8.09465	56.14	2.46869e-05	2.46869e-05	56.14	56.14	2	81	92	55.04	62: Scan 468 (rt=7.42753) [C:\Data\Jenny\Jenna\4E3.raw]	4E3.raw	28360.3		Sod1 seq: 81 - 92 no mod	p00182	0.12644	0.0817181	0.0188675	0.0504029	0.282451	0.831613	0.218103		0.282555	0.323107	0.117269	0.0854037	0.313777	0.479466	0.314739	0.215045	0.0693571	0.444056	0.202084	0.330757
p00183	P19511	ATP synthase F(0) complex subunit B1, mitochondrial OS=Rattus norvegicus GN=Atp5f1 PE=1 SV=1	HVIQSISAQQEKETIAK	Deamidated (NQ)	637.683	8.56254	3	x0000100000000000000	8.00408	8.00408	8.00408	8.56254	8.56254	61.77	0.0011405	0.0011405	38.35	38.35	1	222	238	3.58	142: Scan 615 (rt=8.56254) [C:\Data\Jenny\Jenna\4E3.raw]	4E3.raw	5329.67		Atp5f1 seq: 222 - 238 + Deamidated (NQ)	p00183	0.107802	0.107178	0.173661	0.194712	0.102301	0.146161	0.311719	0.151633	0.119576	0.18181	0.218843	0.13888	0.179928	0.149522	0.182212	0.134734	0.145838	0.177953	0.164777	0.161599
p00184	P19511	ATP synthase F(0) complex subunit B1, mitochondrial OS=Rattus norvegicus GN=Atp5f1 PE=1 SV=1	HVIQSISAQQEKETIAK		637.349	7.55638	3	x0000000000000000000	-0.520161	-1.11732	-0.822671	7.55638	8.82891	49.93	7.11374e-05	7.11374e-05	49.93	49.93	4	222	238	49.93	75: Sum of 2 scans in range 493 (rt=7.55638) to 530 (rt=7.83224) [C:\Data\Jenny\Jenna\1E3.raw]	1E3.raw	17827.5		Atp5f1 seq: 222 - 238 no mod	p00184	0.168484	0.183531	0.28008	0.30136	0.165414	0.223381	0.508052	0.222631	0.186418	0.229247	0.329371	0.226503	0.26903	0.244006	0.276691	0.201425	0.233364	0.27987	0.242885	0.247788
p00185	P16409	Myosin light chain 3 OS=Rattus norvegicus GN=Myl3 PE=2 SV=2	HVLATLGER		498.285	8.13499	2	x00000000000	-1.14725	0.059323	-0.443414	7.50514	8.82891	54.38	0.00673304	0.00673304	25.52	25.52	6	160	168	24.55	121: Scan 565 (rt=8.13499) [C:\Data\Jenny\Jenna\4E2.raw]	4E2.raw	35142.8		Myl3 seq: 160 - 168 no mod	p00185	0.144566	0.101881	0.057558	0.0611566	0.256969	0.58115	0.130643	0.0810693	0.272329	0.553883	0.100158	0.0640168	0.200258	0.273427	0.106513	0.0965659	0.0912903	0.262458	0.247597	0.169191
p00186	Q9WVK7	Hydroxyacyl-coenzyme A dehydrogenase, mitochondrial OS=Rattus norvegicus GN=Hadh PE=2 SV=1	HVTVIGGGLMGAGIAQVAAATGHTVVLVDQTEDILAK	Oxidation (M)	907.99	44.6482	4	x000000000020000000000000000000000000000	0.193499	-0.622394	-0.214448	8.82891	44.6482	32.73	0.00373334	0.00373334	32.73	32.73	2	29	65	32.73	2239: Scan 5306 (rt=44.6482) [C:\Data\Jenny\Jenna\2E4.raw]	2E4.raw	5831.42		Hadh seq: 29 - 65 + Oxidation (M)	p00186																	#DIV/0!	#DIV/0!	#DIV/0!	#DIV/0!
p00187	P25113	Phosphoglycerate mutase 1 OS=Rattus norvegicus GN=Pgam1 PE=1 SV=4	HYGGLTGLNK		530.283	7.74404	2	x000000000000	-0.793538	-1.56818	-0.317759	7.55638	8.7545	21.28	0.061068	0.061068	21.28	21.28	11	91	100	20.62	85: Scan 528 (rt=7.74404) [C:\Data\Jenny\Jenna\2E1.raw]	2E1.raw	186035		Pgam1 seq: 91 - 100 no mod	p00187	0.25166	0.156375		0.0418354	0.522532	1.42426	0.245901	0.106415	0.59021	1.00885	0.0855598	0.0599675	0.525606	0.604816	0.14287	0.213731	0.149957	0.574777	0.436148	0.371756
p00188	P25113	Phosphoglycerate mutase 1 OS=Rattus norvegicus GN=Pgam1 PE=1 SV=4	HYGGLTGLNKAETAAK		544.29	7.47727	3	x000000000000000000	-1.02525	-1.02525	-0.512625	7.47727	7.47727	57.57	0.00633738	0.00633738	32.95	32.95	2	91	106	32.95	71: Scan 483 (rt=7.47727) [C:\Data\Jenny\Jenna\2E3.raw]	2E3.raw	49565.6		Pgam1 seq: 91 - 106 no mod	p00188	0.109386	0.0710929		0.155916	0.139912	0.179213	0.281481	0.107199	0.296072	0.179545	0.154458	0.147906	0.15907	0.123659	0.188267	0.16961	0.112131	0.176951	0.194495	0.160152
p00189	P19511	ATP synthase F(0) complex subunit B1, mitochondrial OS=Rattus norvegicus GN=Atp5f1 PE=1 SV=1	HYLFDVQR		539.278	7.47727	2	x0000000000	1.18806	-0.261021	0.116731	7.47727	17.2267	78.3	0.0803693	0.0803693	19.98	19.98	3	164	171	19.98	71: Scan 483 (rt=7.47727) [C:\Data\Jenny\Jenna\2E3.raw]	2E3.raw	65903		Atp5f1 seq: 164 - 171 no mod	p00189					0.0262121		0.0355254	0.00966931	0.035242	0.0166272	0.0379314		0.0145302	0.00965248	0.0106886		#DIV/0!	0.0238023	0.0299335	0.0116238
p00190	P48500	Triosephosphate isomerase OS=Rattus norvegicus GN=Tpi1 PE=1 SV=2	IAVAAQNCYK	Deamidated (NQ)	541.272	12.1958	2	x000000010000	1.04023	1.04023	1.04023	12.1958	12.1958	249.34	0.00289787	0.00289787	35.91	35.91	1	60	69	0	352: Scan 1108 (rt=12.1958) [C:\Data\Jenny\Jenna\1E3.raw]	1E3.raw	34945.9		Tpi1 seq: 60 - 69 + Deamidated (NQ)	p00190	0.0188871	0.0108967	0.00757236	0.0420277	0.0375821	0.0381251		0.0469618	0.00866639	0.0124024		0.00560555	0.0176674	0.0127152	0.00759181		0.019846	0.0408897	0.00889145	0.0126582
p00191	P48500	Triosephosphate isomerase OS=Rattus norvegicus GN=Tpi1 PE=1 SV=2	IAVAAQNCYK		540.78	10.5561	2	x000000000000	-0.673433	-0.136169	-0.410359	9.4527	12.1093	249.34	4.64652e-05	4.64652e-05	53.06	53.06	10	60	69	37.28	246: Sum of 4 scans in range 887 (rt=10.5561) to 1000 (rt=11.398) [C:\Data\Jenny\Jenna\1E3.raw]	1E3.raw	269105		Tpi1 seq: 60 - 69 no mod	p00191	0.740314	0.75564	0.337228	0.412154	1.40229	1.37469	0.583301	0.299422	1.62862	0.785452	0.534225	0.741317	0.905545	1.0264	0.498551	0.445169	0.561334	0.914925	0.922405	0.718917
p00192	Q5XI78	2-oxoglutarate dehydrogenase, mitochondrial OS=Rattus norvegicus GN=Ogdh PE=1 SV=1	ICEEAFTR		484.73	14.0003	2	x0000000000	-1.00264	-0.320432	-0.0700589	11.2491	14.6071	149.904	0.000371454	0.000371454	44.87	44.87	9	565	572	24.16	477: Sum of 3 scans in range 1354 (rt=14.0003) to 1431 (rt=14.568) [C:\Data\Jenny\Jenna\1E3.raw]	1E3.raw	125687		Ogdh seq: 565 - 572 no mod	p00192	0.449782	0.406771	0.330188	0.25876	0.670528	0.601842	0.387382	0.306368	0.82324	0.639087	0.0417907	0.446015	0.862715	0.796127	0.00742672	0.317708	0.361375	0.49153	0.487533	0.495994
p00193	B0K036		IEYLYRR	Phospho (Y)	546.766	8.25278	2	x000004000	0.91524	-0.202471	0.0416849	7.50514	39.4334	21.28	0.0551102	0.0578284	21.28	21.245	16	50	56	15.15	140: Scan 603 (rt=8.25278) [C:\Data\Jenny\Jenna\1E4.raw]	1E4.raw	1.44592e+07	54	B0K036 pY54	p00193	0.0608138	0.0910341	0.200968	0.0864409	0.0945619		0.16633	0.149896	0.0647822	0.0396926	0.313262	0.12517	0.0729488	0.0421863	0.16703	0.133085	0.109814	0.136929	0.135727	0.103813
p00194	P04636	Malate dehydrogenase, mitochondrial OS=Rattus norvegicus GN=Mdh2 PE=1 SV=2	IFGVTTLDIVR		617.365	37.8743	2	x0000000000000	0.468073	0.0462395	-0.413452	14.1655	38.1779	194.82	4.09947e-05	4.09947e-05	47.49	47.49	9	166	176	33.27	2226: Scan 4799 (rt=37.8743) [C:\Data\Jenny\Jenna\3E5.raw]	3E5.raw	4739		Mdh2 seq: 166 - 176 no mod	p00194	0.0487963	0.126859	0.0278097	0.296145	0.0409862	0.0695535	0.124305	0.061699	0.163079	0.0500048	0.0556906	0.285409	0.832535	0.197794	0.0889032	0.195574	0.124902	0.0741361	0.138546	0.328702
p00195	P15650	Long-chain specific acyl-CoA dehydrogenase, mitochondrial OS=Rattus norvegicus GN=Acadl PE=1 SV=1	IFSSEHDIFR		417.544	20.2598	3	x000000000000	0.665008	-0.367315	0.216868	20.2598	38.0105	195.1	0.0200366	0.0200366	26.96	26.96	3	52	61	21.63	861: Sum of 2 scans in range 2053 (rt=20.2598) to 2085 (rt=20.5059) [C:\Data\Jenny\Jenna\2E3.raw]	2E3.raw	28932		Acadl seq: 52 - 61 no mod	p00195			0.000161999				0.000484917						0.000658298				0.000161999	0.000484917	#DIV/0!	0.000658298
p00196	P13221	Aspartate aminotransferase, cytoplasmic OS=Rattus norvegicus GN=Got1 PE=1 SV=3	IGADFLGR		424.735	23.0288	2	x0000000000	0.363441	-0.0613602	0.0389401	21.8995	44.6482	310.72	0.000364194	0.000364194	42.96	42.96	4	115	122	33.14	1106: Scan 2581 (rt=23.0288) [C:\Data\Jenny\Jenna\1E3.raw]	1E3.raw	6274.83		Got1 seq: 115 - 122 no mod	p00196	0.175994	0.13812	0.102406	0.187419	0.302784	0.442081	0.380708	0.17388	0.284714	0.424258	0.153128	0.158601	0.383282	0.40061	0.258013	0.343562	0.150985	0.324863	0.255175	0.346367
p00197	P01946	Hemoglobin subunit alpha-1/2 OS=Rattus norvegicus GN=Hba1 PE=1 SV=3	IGGHGGEYGEEALQR		786.876	10.3015	2	x00000000000000000	2.16894	-0.134247	0.946724	8.0535	11.2256	227.55	3.87793e-06	3.87793e-06	66.38	66.38	20	18	32	57.88	265: Sum of 2 scans in range 869 (rt=10.3015) to 909 (rt=10.5892) [C:\Data\Jenny\Jenna\4E5.raw]	4E5.raw	201414		Hba1 seq: 18 - 32 no mod	p00197	1.15623	1.69397	0.948927	2.83123	1.44317	1.65585	1.35143	2.61893	1.46481	1.44076	0.967081	2.6584	2.70624	3.24252	0.624178	4.62808	1.65759	1.76734	1.63276	2.80025
p00198	P01946	Hemoglobin subunit alpha-1/2 OS=Rattus norvegicus GN=Hba1 PE=1 SV=3	IGGHGGEYGEEALQR		524.919	8.91146	3	x00000000000000000	2.27964	0.21823	1.04767	8.01004	11.2124	295.87	0.0243512	0.0243512	28.01	28.01	21	18	32	11.53	204: Sum of 3 scans in range 687 (rt=8.91146) to 770 (rt=9.49606) [C:\Data\Jenny\Jenna\1E5.raw]	1E5.raw	1.11977e+06		Hba1 seq: 18 - 32 no mod	p00198	6.17148	9.05727	4.56411	10.2481	10.3031	19.3872	12.242	8.331	12.3435	15.7996	6.70988	9.72266	12.2024	22.7498	7.86138	17.5617	7.51024	12.5658	11.1439	15.0938
p00199	P62632	Elongation factor 1-alpha 2 OS=Rattus norvegicus GN=Eef1a2 PE=2 SV=1	IGGIGTVPVGR		513.308	17.2943	2	x0000000000000	-1.56451	-1.56451	-0.782255	17.2943	17.2943	127.38	5.98072e-07	5.98072e-07	65.02	65.02	2	256	266	65.02	603: Scan 1609 (rt=17.2943) [C:\Data\Jenny\Jenna\3E3.raw]	3E3.raw	28955.2		Eef1a2 seq: 256 - 266 no mod	p00199	0.120134	0.0895174	0.0787095	0.155131	0.20052	0.333752	0.283905	0.14818	0.205574	0.275491	0.142892	0.0915932	0.321739	0.277379	0.216394	0.156205	0.110873	0.241589	0.178888	0.242929
p00200	P10719	ATP synthase subunit beta, mitochondrial OS=Rattus norvegicus GN=Atp5b PE=1 SV=2	IGLFGGAGVGK		488.285	25.4408	2	x0000000000000	-0.578726	-0.229849	-0.872194	8.43619	25.9754	473.53	0.000611665	0.000611665	37.32	37.32	10	202	212	34.55	1161: Sum of 2 scans in range 2680 (rt=25.4408) to 2715 (rt=25.7519) [C:\Data\Jenny\Jenna\2E3.raw]	2E3.raw	15874.6		Atp5b seq: 202 - 212 no mod	p00200	0.180608	0.142744	0.17465	0.430051	0.197013	0.582413	0.605155	0.236242	0.225192	0.554815	0.255901	0.168283	0.315609	0.477185	0.398674	0.326829	0.232013	0.405206	0.301048	0.379575
p00201	P39069	Adenylate kinase isoenzyme 1 OS=Rattus norvegicus GN=Ak1 PE=1 SV=3	IIFVVGGPGSGK		565.832	25.6831	2	x00000000000000	-0.866641	-0.866641	-0.866641	25.6831	25.6831	34.15	0.00176912	0.00176912	34.15	34.15	1	10	21	34.15	1178: Scan 2707 (rt=25.6831) [C:\Data\Jenny\Jenna\2E3.raw]	2E3.raw	6580.98		Ak1 seq: 10 - 21 no mod	p00201	0.136306	0.0711626	0.0585924	0.247987	0.14353	0.200884	0.198424	0.196556	0.129501	0.233561	0.0856578	0.123473	0.233646	0.230591	0.12671	0.209483	0.128512	0.184849	0.143048	0.200107
p00202	P10111	Peptidyl-prolyl cis-trans isomerase A OS=Rattus norvegicus GN=Ppia PE=1 SV=2	IIPGFMCQGGDFTR	Oxidation (M)	779.363	29.6459	2	x0000002000000000	-0.325044	-0.325044	-0.325044	29.6459	29.6459	97.74	0.00114943	0.00114943	41.57	41.57	1	56	69	41.57	1488: Sum of 2 scans in range 3436 (rt=29.6459) to 3469 (rt=29.9179) [C:\Data\Jenny\Jenna\1E3.raw]	1E3.raw	6335.81		Ppia seq: 56 - 69 + Oxidation (M)	p00202	0.00152314		0.00207622	0.00480044		0.00118081		0.0200842	0.00410311	0.00148614	0.0318938	0.0024189	0.0506312	0.00576329		0.0188221	0.00279993	0.0106325	0.00997549	0.0250722
p00203	P56574	Isocitrate dehydrogenase [NADP], mitochondrial OS=Rattus norvegicus GN=Idh2 PE=1 SV=2	IIWQFIK		474.29	35.2185	2	x000000000	1.01102	0.0602178	0.62225	8.91146	35.2185	643.61	0.00752095	0.00752095	23.79	23.79	5	61	67	7.15	1768: Scan 4103 (rt=35.2185) [C:\Data\Jenny\Jenna\1E3.raw]	1E3.raw	27911.7		Idh2 seq: 61 - 67 no mod	p00203	0.138936	0.160356	0.08384	0.74601	0.127847	0.119399	0.230043	0.202098	0.280417		0.0824392	0.537176	0.740666	0.458409	0.0816588	0.354286	0.282285	0.169847	0.300011	0.408755
p00204	P48500	Triosephosphate isomerase OS=Rattus norvegicus GN=Tpi1 PE=1 SV=2	IIYGGSVTGATCK		635.331	15.6625	2	x000000000000000	2.1519	-0.228591	0.130496	14.6146	16.0338	249.34	3.99893e-08	3.99893e-08	83.45	83.45	9	207	219	81.81	588: Sum of 3 scans in range 1576 (rt=15.6625) to 1649 (rt=16.2244) [C:\Data\Jenny\Jenna\1E3.raw]	1E3.raw	342799		Tpi1 seq: 207 - 219 no mod	p00204	0.813774	1.02261	0.262639	0.556468	0.939796	0.359614	0.523529	0.317715	1.77279	0.489394	0.372373	1.02122	1.23117	1.01642	0.273348	0.514566	0.663874	0.535164	0.913944	0.758876
p00205	P56574	Isocitrate dehydrogenase [NADP], mitochondrial OS=Rattus norvegicus GN=Idh2 PE=1 SV=2	IKVEKPVVEMDGDEMTR	2 Oxidation (M)	669.996	7.31465	3	x0000000000200002000	-0.836587	-0.134033	-0.48531	7.31465	8.22367	606.08	0.0197014	0.0197014	30.13	30.13	2	44	60	27.6	51: Scan 453 (rt=7.31465) [C:\Data\Jenny\Jenna\4E3.raw]	4E3.raw	14808.9		Idh2 seq: 44 - 60 + 2 Oxidation (M)	p00205	0.896908	0.572737	0.391673	0.724364	1.40337	0.699307	0.749626	0.422447	0.626159	0.427923	0.224232	0.361238	0.338663	0.631344	0.374286	0.398197	0.64642	0.818688	0.409888	0.435622
p00206	P49432	Pyruvate dehydrogenase E1 component subunit beta, mitochondrial OS=Rattus norvegicus GN=Pdhb PE=1 SV=2	ILEDNSIPQVK		628.348	20.1193	2	x0000000000000	-0.636018	-0.636018	-0.636018	20.1193	20.1193	137.55	0.00276065	0.00276065	32.17	32.17	1	337	347	24.77	851: Scan 2036 (rt=20.1193) [C:\Data\Jenny\Jenna\2E3.raw]	2E3.raw	2815.74		Pdhb seq: 337 - 347 no mod	p00206	0.138494	0.146202	0.10384	0.10073	0.238336	0.331755	0.384704	0.120101	0.23609	0.1626	0.150375	0.135641	0.315717	0.421019	0.260828	0.255693	0.122317	0.268724	0.171177	0.313314
p00207	P11240	Cytochrome c oxidase subunit 5A, mitochondrial OS=Rattus norvegicus GN=Cox5a PE=1 SV=1	ILEVVKDK		472.295	7.97612	2	x0000000000	-1.56805	0.150651	-0.768817	7.78777	8.35848	29.37	0.00242784	0.00242784	29.37	29.37	3	104	111	11.85	118: Scan 561 (rt=7.97612) [C:\Data\Jenny\Jenna\2E4.raw]	2E4.raw	21766.8		Cox5a seq: 104 - 111 no mod	p00207	0.036307	0.0493961	0.0642385	0.0483514	0.0676426	0.22999	0.229983	0.0675958	0.0583913	0.200805	0.106114	0.0454294	0.0609077	0.174908	0.193333	0.0726149	0.0495733	0.148803	0.102685	0.125441
p00208	P15999	ATP synthase subunit alpha, mitochondrial OS=Rattus norvegicus GN=Atp5a1 PE=1 SV=2	ILGADTSVDLEETGR		788.399	25.5629	2	x00000000000000000	4.299	-0.730262	1.11888	24.5501	26.0123	595.6	3.45292e-08	3.45292e-08	86.35	86.35	5	59	73	84.81	1267: Scan 2916 (rt=25.5629) [C:\Data\Jenny\Jenna\1E3.raw]	1E3.raw	12016.4		Atp5a1 seq: 59 - 73 no mod	p00208	0.0521412	0.256876	0.0710608	0.339771	0.0917902	0.10736	0.0917083	0.100241	0.178237	0.0172634	0.0751853	0.368033	0.505106	0.253888	0.0777745	0.252006	0.179962	0.097775	0.15968	0.272194
p00209	Q71UE8	NEDD8 OS=Rattus norvegicus GN=Nedd8 PE=1 SV=1	ILGGSVLHLVLALR		730.969	43.2301	2	x0000000000000000	-0.802097	-2.08984	-1.44597	43.2301	44.3307	111.2	7.58578e-12	7.58578e-12	111.2	111.2	2	61	74	111.2	2013: Scan 4902 (rt=43.2301) [C:\Data\Jenny\Jenna\4E4.raw]	4E4.raw	4717.52		Nedd8 seq: 61 - 74 no mod	p00209			0.00326072	0.00964898			0.0291912		0.00135692			0.00795259	0.00691942		0.0965997	0.0224579	0.00645485	0.0291912	0.00465476	0.0419923
p00210	Q71UE8	NEDD8 OS=Rattus norvegicus GN=Nedd8 PE=1 SV=1	ILGGSVLHLVLALR		487.649	43.0723	3	x0000000000000000	0.159597	-1.99805	-0.919228	43.0723	44.1305	111.2	0.0074131	0.0074131	21.3	21.3	2	61	74	21.3	2007: Sum of 2 scans in range 4885 (rt=43.0723) to 4912 (rt=43.3206) [C:\Data\Jenny\Jenna\4E4.raw]	4E4.raw	6771.43		Nedd8 seq: 61 - 74 no mod	p00210		0.00535998	0.010616	0.0285901			0.0829434	0.0126904			0.00974726	0.0302154	0.0287506	0.00279959	0.317893	0.0532509	0.0148554	0.0478169	0.0199814	0.100674
p00211	Q6P6V0	Glucose-6-phosphate isomerase OS=Rattus norvegicus GN=Gpi PE=1 SV=1	ILLANFLAQTEALMK	Oxidation (M)	846.473	45.2646	2	x00000000000000200	-1.37853	-1.04735	-0.834452	44.9088	45.5358	81.14	3.49954e-08	3.49954e-08	81.14	81.14	4	424	438	81.14	2552: Scan 5739 (rt=45.2646) [C:\Data\Jenny\Jenna\1E2.raw]	1E2.raw	9312.13		Gpi seq: 424 - 438 + Oxidation (M)	p00211	0.00255498	0.0687402		0.116306	0.00221638		0.0234627	0.00972133	0.0109547		0.00448507	0.0231123	0.0693213	0.015448	0.0214412	0.0255461	0.0625336	0.0118001	0.0128507	0.0329391
p00212	E9PTG8	Serine/threonine-protein kinase 10 OS=Rattus norvegicus GN=Stk10 PE=3 SV=1	ILRLSTFEK	Phospho (ST)	593.816	28.8583	2	x00000300000	0.272432	0.272432	0.272432	28.8583	28.8583	26.5	0.0171262	0.0171262	26.5	26.5	1	9	17	8.46	1614: Scan 3613 (rt=28.8583) [C:\Data\Jenny\Jenna\1E4.raw]	1E4.raw	20181.5	13	Stk10 seq: 9 - 17 + Phospho (ST)	p00212	0.292386	0.347201	0.245728	0.442925	0.287009	0.0374701	0.141852	0.46006	0.281005	0.0706376	0.138804	0.325865	0.0212468			0.0202174	0.33206	0.231598	0.204078	0.0207321
p00213	P10719	ATP synthase subunit beta, mitochondrial OS=Rattus norvegicus GN=Atp5b PE=1 SV=2	IMDPNIVGSEHYDVAR	Oxidation (M)	611.294	18.0924	3	x002000000000000000	0.465356	-0.517791	-0.126353	16.9681	18.9775	518.27	8.39176e-07	8.39176e-07	73.75	73.75	9	407	422	67.46	769: Sum of 2 scans in range 1902 (rt=18.0924) to 1934 (rt=18.3281) [C:\Data\Jenny\Jenna\1E3.raw]	1E3.raw	86733.1		Atp5b seq: 407 - 422 + Oxidation (M)	p00213	0.230121	0.263567	0.476374	0.601899	0.341324	0.681456	1.36323	0.519809	0.938869	0.652419	0.508256	0.45038	0.450662	1.28175	0.754193	0.536524	0.39299	0.726455	0.637481	0.755782
p00214	P10719	ATP synthase subunit beta, mitochondrial OS=Rattus norvegicus GN=Atp5b PE=1 SV=2	IMNVIGEPIDER	Oxidation (M)	701.357	21.0398	2	x00200000000000	0.144928	-0.0692512	-0.179911	19.7824	28.8583	161.16	0.0001597	0.0001597	48.22	48.22	12	144	155	39.03	1132: Scan 2450 (rt=21.0398) [C:\Data\Jenny\Jenna\1E2.raw]	1E2.raw	31013.2		Atp5b seq: 144 - 155 + Oxidation (M)	p00214	0.294174	0.401271	0.358929	0.232799	0.411287	0.477151	0.656622	0.321154	0.395127	0.510925	0.368202	0.368689	0.724714	1.12042	0.310183	0.62663	0.321793	0.466554	0.410736	0.695487
p00215	P10719	ATP synthase subunit beta, mitochondrial OS=Rattus norvegicus GN=Atp5b PE=1 SV=2	IMNVIGEPIDERGPIK	Oxidation (M)	599.658	20.9582	3	x002000000000000000	-0.836884	0.265597	-0.32462	20.9582	21.2727	518.27	0.0102588	0.0102588	28.81	28.81	3	144	159	20.56	965: Scan 2295 (rt=20.9582) [C:\Data\Jenny\Jenna\1E3.raw]	1E3.raw	5187.79		Atp5b seq: 144 - 159 + Oxidation (M)	p00215	0.103581	0.127901	0.149137	0.301593	0.0840561	0.0631813	0.409462	0.205483	0.114599	0.0584296	0.2206	0.251528	0.234425	0.238172	0.179942	0.241436	0.170553	0.190546	0.161289	0.223494
p00216	P09812	Glycogen phosphorylase, muscle form OS=Rattus norvegicus GN=Pygm PE=2 SV=5	INMAHLCIAGSHAVNGVAR	2 Deamidated (NQ); Oxidation (M)	651.327	13.4417	3	x001200000000000100000	9.39179	9.39179	9.39179	13.4417	13.4417	51.74	0.00222842	0.00222842	39.18	39.18	1	440	458	36.59	441: Scan 1277 (rt=13.4417) [C:\Data\Jenny\Jenna\1E3.raw]	1E3.raw	6980.93		Pygm seq: 440 - 458 + 2 Deamidated (NQ); Oxidation (M)	p00216	0.110623	0.0571239	0.0672851	0.046469	0.133143	0.0124477	0.0893694	0.0505919	0.0673466	0.0502781	0.0990889	0.0747755	0.118618	0.0174355	0.0746608	0.104397	0.0703754	0.0713879	0.0728723	0.0787778
p00217	P09812	Glycogen phosphorylase, muscle form OS=Rattus norvegicus GN=Pygm PE=2 SV=5	INMAHLCIAGSHAVNGVAR	Oxidation (M)	650.664	12.9365	3	x000200000000000000000	-1.73374	-1.73374	-1.73374	12.9365	12.9365	51.74	0.000109861	0.000109861	51.74	51.74	1	440	458	51.74	406: Scan 1208 (rt=12.9365) [C:\Data\Jenny\Jenna\1E3.raw]	1E3.raw	22262.7		Pygm seq: 440 - 458 + Oxidation (M)	p00217		0.0637802	0.00553926	0.0153834	0.046322			0.0159671	0.0777539		0.013989	0.0816172	0.117031	0.0430676	0.0134433	0.0424526	0.0282343	0.0311446	0.0577867	0.0539987
p00218	P09812	Glycogen phosphorylase, muscle form OS=Rattus norvegicus GN=Pygm PE=2 SV=5	INMAHLCIAGSHAVNGVAR	Oxidation (M)	488.25	12.9214	4	x000200000000000000000	-1.4854	-1.4854	-1.4854	12.9214	12.9214	51.74	0.00568177	0.00568177	34.63	34.63	1	440	458	30.72	404: Sum of 2 scans in range 1206 (rt=12.9214) to 1242 (rt=13.191) [C:\Data\Jenny\Jenna\1E3.raw]	1E3.raw	112381		Pygm seq: 440 - 458 + Oxidation (M)	p00218	0.0583696	0.103953		0.0607715	0.0571976	0.0255831	0.021588	0.0427802	0.128572	0.0171521	0.00527646	0.128927	0.262239	0.0749836		0.0815102	0.0743648	0.0367872	0.0699819	0.139578
p00219	P13221	Aspartate aminotransferase, cytoplasmic OS=Rattus norvegicus GN=Got1 PE=1 SV=3	INMCGLTTK	Oxidation (M)	498.747	7.84068	2	x00020000000	0.608752	-0.496244	-0.0604274	7.42817	21.2276	310.72	9.01775e-06	9.01775e-06	58.9	58.9	13	388	396	52.03	99: Sum of 2 scans in range 531 (rt=7.84068) to 561 (rt=8.06427) [C:\Data\Jenny\Jenna\1E3.raw]	1E3.raw	149358		Got1 seq: 388 - 396 + Oxidation (M)	p00219	0.387713	0.397622	0.233914	0.241914	0.745865	1.44354	0.420313	0.224782	1.00484	1.12998	0.36056	0.377856	0.38365	0.641102	0.282178	0.231623	0.315291	0.708625	0.718309	0.384638
p00220	P10719	ATP synthase subunit beta, mitochondrial OS=Rattus norvegicus GN=Atp5b PE=1 SV=2	IPSAVGYQPTLATDMGTMQER	2 Oxidation (M)	1149.54	22.2161	2	x00000000000000020020000	2.28987	2.28987	2.28987	22.2161	22.2161	449.13	0.000386634	0.000386634	48.26	48.26	1	325	345	42.82	864: Scan 2171 (rt=22.2161) [C:\Data\Jenny\Jenna\3E3.raw]	3E3.raw	7720.9		Atp5b seq: 325 - 345 + 2 Oxidation (M)	p00220	0.0969453	0.0688984	0.0491528	0.0861919	0.0157939	0.111576	0.417287	0.0559704	0.069698	0.113914	0.130774	0.0904986	0.0828624	0.142321	0.0854283	0.147042	0.0752971	0.150157	0.101221	0.114413
p00221	P10719	ATP synthase subunit beta, mitochondrial OS=Rattus norvegicus GN=Atp5b PE=1 SV=2	IPSAVGYQPTLATDMGTMQER	2 Oxidation (M)	766.696	23.4096	3	x00000000000000020020000	-0.163687	-1.1432	-0.653443	21.1263	23.4096	473.53	0.0477468	0.0477468	27.5	27.5	2	325	345	24.86	1052: Scan 2444 (rt=23.4096) [C:\Data\Jenny\Jenna\2E3.raw]	2E3.raw	2347.79		Atp5b seq: 325 - 345 + 2 Oxidation (M)	p00221							0.00248268		0.00413953			0.00923841	0.0056983		0.00428558		#DIV/0!	0.00248268	0.00668897	0.00499194
p00222	P10719	ATP synthase subunit beta, mitochondrial OS=Rattus norvegicus GN=Atp5b PE=1 SV=2	IPVGPETLGR		519.8	17.6792	2	x000000000000	-1.94394	-1.73191	-1.83792	17.6792	18.6939	449.13	0.000546138	0.000546138	38.19	38.19	2	134	143	38.19	630: Scan 1653 (rt=17.6792) [C:\Data\Jenny\Jenna\3E3.raw]	3E3.raw	7979.41		Atp5b seq: 134 - 143 no mod	p00222	0.0460588	0.0673579	0.0592392		0.068375	0.220518	0.138137	0.0325076	0.0672021	0.156799		0.0293938	0.103115	0.182111	0.0752411	0.0462287	0.057552	0.114884	0.0844651	0.101674
p00223	P04636	Malate dehydrogenase, mitochondrial OS=Rattus norvegicus GN=Mdh2 PE=1 SV=2	IQEAGTEVVK		537.296	7.21261	2	x000000000000	1.00412	-0.301144	-0.156633	7.21261	17.6792	678.01	0.011228	0.011228	27.79	27.79	12	230	239	19.15	37: Scan 444 (rt=7.21261) [C:\Data\Jenny\Jenna\1E3.raw]	1E3.raw	255328		Mdh2 seq: 230 - 239 no mod	p00223	0.491786	0.511867	0.145539	0.414528	1.25398	3.9256	1.75245	0.735915	1.404	1.04153	0.654409	0.533269	1.18297	2.96258	1.56751	0.910741	0.39093	1.91699	0.908302	1.65595
p00224	P16036	Phosphate carrier protein, mitochondrial OS=Rattus norvegicus GN=Slc25a3 PE=1 SV=1	IQTQPGYANTLR		681.363	13.5425	2	x00000000000000	0.81428	0.358636	0.0842692	12.3838	13.709	61.86	0.00263885	0.00263885	36.18	36.18	3	184	195	26.14	447: Scan 1291 (rt=13.5425) [C:\Data\Jenny\Jenna\1E3.raw]	1E3.raw	6243.93		Slc25a3 seq: 184 - 195 no mod	p00224	0.12041	0.125236	0.112104	0.189527	0.17488	0.324352	0.58387	0.158821	0.165469	0.195851	0.202633	0.117336	0.278321	0.381657	0.288661	0.26716	0.136819	0.310481	0.170322	0.30395
p00225	Q9Z1A6	Vigilin OS=Rattus norvegicus GN=Hdlbp PE=2 SV=1	IRPIKASVITQVFHVPLEER	Phospho (ST)	603.835	35.5572	4	x0000000300000000000000	-0.337576	-0.337576	-0.337576	35.5572	35.5572	21.52	0.0394628	0.0394628	21.52	21.52	1	68	87	4.78	2115: Scan 4459 (rt=35.5572) [C:\Data\Jenny\Jenna\1E2.raw]	1E2.raw	9330.72	74	Hdlbp seq: 68 - 87 + Phospho (ST)	p00225	0.0104741	0.190768	0.00634893	0.136398	0.0133609			0.00162997				0.0055435					0.0859971	0.00749543	0.0055435	#DIV/0!
p00226	P23693	Troponin I, cardiac muscle OS=Rattus norvegicus GN=Tnni3 PE=1 SV=2	ISADAMMQALLGTR	2 Oxidation (M); Phospho (ST)	795.358	26.0029	2	x0030002200000000	0.794989	-0.36319	0.2159	26.0029	35.5572	132.74	0.0002366	0.0002366	48.5	48.5	2	150	163	45.43	1507: Sum of 3 scans in range 3166 (rt=26.0029) to 3251 (rt=26.6146) [C:\Data\Jenny\Jenna\1E1.raw]	1E1.raw	8255.22	151	Tnni3 pS151	p00226		0.00823675					0.00101271		0.00641755			0.00327518	0.0063821	0.0024416		0.00171974	0.00823675	0.00101271	0.00484637	0.00351448
p00227	Q03626	Murinoglobulin-1 OS=Rattus norvegicus GN=Mug1 PE=2 SV=1	ISLCHGNPSFSSETK		803.88	14.7968	2	x00000000000000000	-0.989572	-0.989572	-0.989572	14.7968	14.7968	126.95	0.000143276	0.000143276	50.52	50.52	1	266	280	41.33	527: Scan 1462 (rt=14.7968) [C:\Data\Jenny\Jenna\1E3.raw]	1E3.raw	7084.24		Mug1 seq: 266 - 280 no mod	p00227	0.608943	0.500379	0.527813	0.407269	0.640794	0.22382	0.510064	0.843192	0.557567	0.315134	0.87006	0.779409	0.712406	0.361394	0.606403	0.712856	0.511101	0.554467	0.630542	0.598265
p00228	Q03626	Murinoglobulin-1 OS=Rattus norvegicus GN=Mug1 PE=2 SV=1	ISLCHGNPSFSSETK		536.256	14.6438	3	x00000000000000000	-0.899894	-0.899894	-0.899894	14.6438	14.6438	126.95	0.00741044	0.00741044	33.45	33.45	1	266	280	29.47	518: Scan 1441 (rt=14.6438) [C:\Data\Jenny\Jenna\1E3.raw]	1E3.raw	61537.7		Mug1 seq: 266 - 280 no mod	p00228	0.462746	0.681571	0.281051	0.19138	0.00679956	0.880621	0.00162091	0.353559	0.525104	1.39209	0.626871	0.500272	0.950675	0.393452	1.41774	0.498199	0.404187	0.31065	0.761083	0.815016
p00229	P14046	Alpha-1-inhibitor 3 OS=Rattus norvegicus GN=A1i3 PE=1 SV=1	ISLCHGNPTFSSETK		810.888	15.1874	2	x00000000000000000	-0.608115	-0.608115	-0.608115	15.1874	15.1874	128.17	0.000122589	0.000122589	51.74	51.74	1	266	280	47.93	555: Scan 1514 (rt=15.1874) [C:\Data\Jenny\Jenna\1E3.raw]	1E3.raw	9423.31		A1i3 seq: 266 - 280 no mod	p00229		0.0362512	0.016337	0.0675541	0.0187885			0.0188668	0.0382315			0.111205	0.101735			0.0452197	0.0400474	0.0188276	0.0747182	0.0734775
p00230	P14046	Alpha-1-inhibitor 3 OS=Rattus norvegicus GN=A1i3 PE=1 SV=1	ISLCHGNPTFSSETK		540.929	15.0841	3	x00000000000000000	-1.88361	0.635278	-0.624168	14.0479	15.0841	128.17	0.00559402	0.00559402	34.84	34.84	2	266	280	34.84	548: Sum of 2 scans in range 1500 (rt=15.0841) to 1541 (rt=15.3961) [C:\Data\Jenny\Jenna\1E3.raw]	1E3.raw	91727.3		A1i3 seq: 266 - 280 no mod	p00230	0.219978	0.22681	0.0996853	0.238595	0.296061	0.109114	0.105871	0.186165	0.449465	0.0905554	0.0685761	0.532855	0.715894	0.193969	0.0679366	0.377539	0.196267	0.174303	0.285363	0.338835
p00231	P15999	ATP synthase subunit alpha, mitochondrial OS=Rattus norvegicus GN=Atp5a1 PE=1 SV=2	ISVREPMQTGIK	Oxidation (M); Phospho (ST)	727.859	12.964	2	x00300002000000	3.24069	-0.253835	0.444067	7.30009	28.8583	263.84	0.00598328	0.00598328	33.55	33.55	11	183	194	23.88	510: Sum of 2 scans in range 1275 (rt=12.9641) to 1314 (rt=13.233) [C:\Data\Jenny\Jenna\1E5.raw]	1E5.raw	675901	184	Atp5a1 pS184	p00231	9.64622	4.71937	2.06223	9.23072	5.08055	0.381342	0.438781	3.47469	0.766292	0.184031	0.299724	1.11699	0.0126319	0.012762			6.41463	2.34384	0.59176	0.0126969
p00232	P04636	Malate dehydrogenase, mitochondrial OS=Rattus norvegicus GN=Mdh2 PE=1 SV=2	ITPFEEK		432.23	12.5192	2	x000000000	1.33226	-0.0359444	0.66555	7.3061	12.8883	474.24	0.0410733	0.0410733	21.96	21.96	8	308	314	14.44	404: Sum of 2 scans in range 1147 (rt=12.5192) to 1188 (rt=12.8153) [C:\Data\Jenny\Jenna\4E3.raw]	4E3.raw	56521.3		Mdh2 seq: 308 - 314 no mod	p00232	0.487838	0.594344	0.413566	0.0182127	1.08667	4.09647	1.5665	0.544814	1.21178	2.53321	0.639205	0.412572	1.23635	3.1397	1.2056	0.89695	0.37849	1.82362	1.19919	1.61965
p00233	P42123	L-lactate dehydrogenase B chain OS=Rattus norvegicus GN=Ldhb PE=1 SV=2	ITVVGVGQVGMACAISILGK	Oxidation (M)	966.538	44.1131	2	x0000000000020000000000	1.23093	-0.177623	0.37192	44.1131	44.6968	528.83	2.51348e-13	1.20442e-10	133.24	118.355	5	24	43	133.24	2147: Scan 5131 (rt=44.1131) [C:\Data\Jenny\Jenna\4E3.raw]	4E3.raw	24028.2		Ldhb seq: 24 - 43 + Oxidation (M)	p00233	0.00131094	0.028967	0.012431	0.0495483		0.00514411	0.0436023	0.0101423	0.00607882	0.0728719	0.0155568	0.0118406	0.0494916	0.0846451	0.0851528	0.0261	0.0230643	0.0196296	0.026587	0.0613474
p00234	P42123	L-lactate dehydrogenase B chain OS=Rattus norvegicus GN=Ldhb PE=1 SV=2	ITVVGVGQVGMACAISILGK		958.539	53.0434	2	x0000000000000000000000	0.217225	-2.4041	-0.781003	53.0434	54.0941	528.83	1.10411e-10	1.10411e-10	106.15	106.15	12	24	43	106.15	2405: Sum of 2 scans in range 6103 (rt=53.0434) to 6128 (rt=53.2733) [C:\Data\Jenny\Jenna\4E3.raw]	4E3.raw	24878.4		Ldhb seq: 24 - 43 no mod	p00234		0.0106807	0.0158157	0.0194553	0.000205871		0.0593782	0.0175942	0.00351556	0.0151386	0.0179933	0.0418432	0.00995963	0.0490935	0.158835	0.0660463	0.0153172	0.0257261	0.0196227	0.0709836
p00235	P17209	Myosin light chain 4 OS=Rattus norvegicus GN=Myl4 PE=2 SV=2	ITYGQCGDVLR		612.806	21.2027	2	x0000000000000	-0.339164	0.118503	-0.179055	7.41793	53.0434	33.87	0.00473786	0.00473786	33.87	33.87	11	69	79	31.1	982: Sum of 2 scans in range 2328 (rt=21.2027) to 2368 (rt=21.4869) [C:\Data\Jenny\Jenna\1E3.raw]	1E3.raw	33466		Myl4 seq: 69 - 79 no mod	p00235	0.223604	0.377867	0.135059	0.2002	0.314707	0.112813	0.14365	0.104125	0.496651	0.101723	0.0494532	0.255996	0.577238	0.412183	0.0829516	0.148548	0.234183	0.168824	0.225956	0.30523
p00236	P42123	L-lactate dehydrogenase B chain OS=Rattus norvegicus GN=Ldhb PE=1 SV=2	IVADKDYSVTANSK		755.891	7.29243	2	x0000000000000000	1.52142	-0.240434	0.617313	7.29243	8.37556	372.36	6.37598e-08	6.37598e-08	82.71	82.71	4	78	91	80.37	53: Scan 464 (rt=7.29243) [C:\Data\Jenny\Jenna\2E2.raw]	2E2.raw	12630.3		Ldhb seq: 78 - 91 no mod	p00236	0.0624964	0.104051			0.307132	0.656297	0.293569	0.105852	0.254685		0.0642674	0.114025	0.231116	0.502331	0.202754	0.199147	0.0832735	0.340712	0.144326	0.283837
p00237	P42123	L-lactate dehydrogenase B chain OS=Rattus norvegicus GN=Ldhb PE=1 SV=2	IVADKDYSVTANSK		504.264	7.3744	3	x0000000000000000	0.91471	-0.456362	0.219239	7.29243	53.7153	422.84	0.000195391	0.000195391	47.99	47.99	5	78	91	41.57	66: Scan 464 (rt=7.3744) [C:\Data\Jenny\Jenna\4E2.raw]	4E2.raw	122380		Ldhb seq: 78 - 91 no mod	p00237	0.351634			0.391857		3.087	2.19477		1.53954				1.14264	2.95528			0.371746	2.64088	1.53954	2.04896
p00238	P13803	Electron transfer flavoprotein subunit alpha, mitochondrial OS=Rattus norvegicus GN=Etfa PE=1 SV=4	IVAPELYIAVGISGAIQHLAGMK	Deamidated (NQ); Oxidation (M)	790.107	53.9229	3	x0000000000000000010000200	4.76577	4.76577	4.76577	53.9229	53.9229	103.95	0.000473712	0.000473712	38.43	38.43	1	269	291	38.43	2476: Scan 6312 (rt=53.9229) [C:\Data\Jenny\Jenna\2E4.raw]	2E4.raw	4762		Etfa seq: 269 - 291 + Deamidated (NQ); Oxidation (M)	p00238	0.00113525	0.00709765	0.0382248	0.0168131	0.00312609	0.00881104	0.284211	0.0181321	0.00334262	0.00801184	0.0306288	0.0305743	0.0233434	0.0191934	0.332122	0.132957	0.0158177	0.0785701	0.0181394	0.126904
p00239	P13803	Electron transfer flavoprotein subunit alpha, mitochondrial OS=Rattus norvegicus GN=Etfa PE=1 SV=4	IVAPELYIAVGISGAIQHLAGMK	Oxidation (M)	789.775	54.1648	3	x0000000000000000000000200	0.080294	-0.959303	-0.20623	20.2525	54.1648	103.95	1.24178e-07	1.24178e-07	74.31	74.31	5	269	291	73.85	2486: Sum of 3 scans in range 6338 (rt=54.1648) to 6398 (rt=54.7181) [C:\Data\Jenny\Jenna\2E4.raw]	2E4.raw	45052.3		Etfa seq: 269 - 291 + Oxidation (M)	p00239	0.00114702	0.0131444	0.0468188	0.0205418	0.00411871	0.0126725	0.330272	0.0162981	0.00450502	0.0163178	0.0364081	0.0422016	0.0293217	0.0265523	0.40303	0.164484	0.020413	0.0908402	0.0248581	0.155847
p00240	P13803	Electron transfer flavoprotein subunit alpha, mitochondrial OS=Rattus norvegicus GN=Etfa PE=1 SV=4	IVAPELYIAVGISGAIQHLAGMKDSK	Deamidated (NQ); Oxidation (M)	675.372	48.9133	4	x0000000000000000010000200000	7.69427	5.05477	6.52775	48.1609	53.5339	103.95	0.00630127	0.00630127	29.64	29.64	3	269	294	25.17	2356: Sum of 2 scans in range 5771 (rt=48.9133) to 5803 (rt=49.203) [C:\Data\Jenny\Jenna\2E4.raw]	2E4.raw	8061.63		Etfa seq: 269 - 294 + Deamidated (NQ); Oxidation (M)	p00240	0.000974895	0.0072723	0.0325102	0.0477604	0.0018054		0.352485	0.0232623	0.0060419	0.00529786	0.0389983	0.0553827	0.0226906	0.0127845	0.484913	0.136196	0.0221295	0.125851	0.0264302	0.164146
p00241	P13803	Electron transfer flavoprotein subunit alpha, mitochondrial OS=Rattus norvegicus GN=Etfa PE=1 SV=4	IVAPELYIAVGISGAIQHLAGMKDSK	Oxidation (M)	899.827	48.8291	3	x0000000000000000000000200000	-0.730589	-0.307811	-0.5192	48.1609	48.8291	103.95	0.0217851	0.0217851	23.82	23.82	2	269	294	23.82	2352: Scan 5762 (rt=48.8291) [C:\Data\Jenny\Jenna\2E4.raw]	2E4.raw	10399.3		Etfa seq: 269 - 294 + Oxidation (M)	p00241			0.0058093	0.0047402			0.0464926		0.000492688		0.00577631	0.00640448	0.00211921		0.096535	0.011752	0.00527475	0.0464926	0.00422449	0.0368021
p00242	P04797	Glyceraldehyde-3-phosphate dehydrogenase OS=Rattus norvegicus GN=Gapdh PE=1 SV=3	IVSNASCTTNCLAPLAK		853.434	25.4622	2	x0000000000000000000	-0.623514	-0.623514	-0.623514	25.4622	25.4622	682.58	4.82321e-08	4.82321e-08	84.72	84.72	1	144	160	84.72	1257: Scan 2903 (rt=25.4622) [C:\Data\Jenny\Jenna\1E3.raw]	1E3.raw	10630.8		Gapdh seq: 144 - 160 no mod	p00242	0.00197699			0.0379721	0.00669447	0.0107759	0.00338458	0.0191837	0.0102293		0.00481069	0.0629989	0.0206714	0.00906632	0.00752289	0.0371374	0.0199746	0.0100097	0.026013	0.0185995
p00243	P42123	L-lactate dehydrogenase B chain OS=Rattus norvegicus GN=Ldhb PE=1 SV=2	IVVVTAGVR		457.296	14.922	2	x00000000000	1.6437	-0.241076	0.849244	13.8214	15.7978	188.98	0.00168655	0.00168655	27.73	27.73	8	92	100	27.73	627: Scan 1545 (rt=14.922) [C:\Data\Jenny\Jenna\2E1.raw]	2E1.raw	98763		Ldhb seq: 92 - 100 no mod	p00243	1.34875	0.962103	0.738859	3.1054	1.05647	4.24148	5.41151	2.35447	1.691	5.52683	1.72493	1.42592	2.47404	2.33342	3.4842	3.58804	1.53878	3.26598	2.59217	2.96993
p00244	Q9ER34	Aconitate hydratase, mitochondrial OS=Rattus norvegicus GN=Aco2 PE=1 SV=2	IVYGHLDDPANQEIER		934.962	18.7525	2	x000000000000000000	1.10819	-1.06536	0.0214132	18.7525	19.3779	666.6	4.57254e-05	4.57254e-05	56.14	56.14	2	69	84	45.08	814: Scan 1992 (rt=18.7525) [C:\Data\Jenny\Jenna\1E3.raw]	1E3.raw	19722.9		Aco2 seq: 69 - 84 no mod	p00244	0.0545319	0.108254	0.0536858	0.143889	0.0404208	0.0629559	0.0840805	0.105395	0.145411	0.0444938	0.030162	0.17287	0.229839	0.135551		0.187419	0.0900901	0.073213	0.0982344	0.18427
p00245	Q9ER34	Aconitate hydratase, mitochondrial OS=Rattus norvegicus GN=Aco2 PE=1 SV=2	IVYGHLDDPANQEIER		623.643	18.8906	3	x000000000000000000	0.789118	-0.0781624	-0.00244764	13.8214	53.8465	582.56	0.00335096	0.00335096	37.57	37.57	14	69	84	24.76	772: Sum of 2 scans in range 1885 (rt=18.8906) to 1916 (rt=19.1517) [C:\Data\Jenny\Jenna\2E3.raw]	2E3.raw	21223.7		Aco2 seq: 69 - 84 no mod	p00245	0.530501	1.06291	0.492459	1.10966	0.720839	0.757721	1.06719	0.855527	1.42131	0.524849	0.617003	1.49599	2.62567	1.90266	0.670502	1.46631	0.798881	0.850319	1.01479	1.66628
p00246	P50463	Cysteine and glycine-rich protein 3 OS=Rattus norvegicus GN=Csrp3 PE=1 SV=1	KALDSTTVAAHESEIYCK		655.993	14.4858	3	x00000000000000000000	0.0218835	0.0218835	-1.00868	13.434	14.832	277.97	6.92239e-05	6.92239e-05	54.52	54.52	4	42	59	53.54	511: Sum of 2 scans in range 1420 (rt=14.4858) to 1450 (rt=14.7063) [C:\Data\Jenny\Jenna\1E3.raw]	1E3.raw	172500		Csrp3 seq: 42 - 59 no mod	p00246	0.103562	0.239582	0.0188002	0.194385	0.0683501	0.0261994		0.0417573	0.150025	0.0464926	0.0298351	0.145276	0.239971	0.120843	0.0281893	0.0719289	0.139082	0.0454356	0.0929073	0.115233
p00247	Q7TP40	PEST proteolytic signal-containing nuclear protein OS=Rattus norvegicus GN=Pcnp PE=2 SV=1	KASAISIR	Phospho (ST)	463.247	7.31306	2	x0003000000	1.99896	-0.121149	0.864733	7.24043	7.50404	39.01	0.000772458	0.000772458	39.01	39.01	7	93	100	30.61	51: Scan 464 (rt=7.31306) [C:\Data\Jenny\Jenna\3E4.raw]	3E4.raw	168539	95	Pcnp pS95	p00247		0.411586		0.214619	1.16886	2.00832	1.11736	0.629167	1.00701	1.60411	1.05988	0.668016				0.0181604	0.313103	1.23092	1.08475	0.0181604
p00248	D3ZQL6	MICAL-like protein 1 OS=Rattus norvegicus GN=Micall1 PE=1 SV=1	KASESSALTPPTPRPR	Phospho (ST)	592.301	7.88169	3	x000300000000000000	0.978646	-0.864773	-0.391234	7.88169	13.115	76.38	0.00261893	0.00261893	37.75	37.75	4	305	320	10.49	108: Scan 548 (rt=7.88169) [C:\Data\Jenny\Jenna\1E4.raw]	1E4.raw	24858.4	307	Micall1 pS307	p00248	1.31434	0.847416	1.19219	0.76056	1.41148	0.122224	0.301303	0.449989	0.258908	0.182515	0.236746	0.17734	0.024164				1.02863	0.571249	0.213877	0.024164
p00249	P15865	Histone H1.4 OS=Rattus norvegicus GN=Hist1h1e PE=1 SV=3	KASGPPVSELITK	Phospho (ST)	703.869	19.6703	2	x000300000000000	0.26819	0.26819	-0.284908	19.6703	20.383	114.79	1.30141e-05	1.30141e-05	59.25	59.25	8	34	46	41.62	989: Sum of 2 scans in range 2298 (rt=19.6703) to 2338 (rt=19.9366) [C:\Data\Jenny\Jenna\1E4.raw]	1E4.raw	37657.8	36	Hist1h1e pS36	p00249	1.518	1.02363	1.3061	0.870979	1.59854	0.249428	0.742013	1.07281	0.719889	0.332816	0.827062	0.62113			0.0130862		1.17968	0.9157	0.625224	0.0130862
p00250	P13195	5-aminolevulinate synthase, nonspecific, mitochondrial OS=Rattus norvegicus GN=Alas1 PE=2 SV=2	KASLELQEDVQEMHAVR	Oxidation (M); Phospho (ST)	693.657	15.6905	3	x0003000000000200000	-0.962969	-0.529849	-0.746409	15.6905	20.3378	30.7172	0.0135228	0.0135228	32.4	32.4	2	127	143	32.4	734: Scan 1675 (rt=15.6905) [C:\Data\Jenny\Jenna\1E5.raw]	1E5.raw	19358.1	129	Alas1 pS129	p00250									0.00411825				0.00413829	0.00133466	0.00201335		#DIV/0!	#DIV/0!	0.00411825	0.00249543
p00251	O35115	Four and a half LIM domains protein 2 OS=Rattus norvegicus GN=Fhl2 PE=1 SV=1	KCSLSLVGR	Phospho (ST)	521.759	16.7834	2	x00030000000	-0.967832	-0.967832	-0.967832	16.7834	16.7834	32.28	0.00443671	0.00443671	32.28	32.28	1	253	261	20.28	808: Scan 1842 (rt=16.7834) [C:\Data\Jenny\Jenna\1E1.raw]	1E1.raw	31810.9	255	Fhl2 pS255	p00251	0.321668	0.214548	0.0773646	0.256737	0.139081		0.00676298	0.00959929	0.0352494	0.014111	0.0112744	0.00486597		0.00809921			0.217579	0.0518144	0.0163752	0.00809921
p00252	Q00715	Histone H2B type 1 OS=Rattus norvegicus PE=1 SV=2	KESYSVYVYK	Phospho (ST)	673.309	17.7966	2	x000300000000	-6.94784	0.876096	-1.6398	14.7627	18.2928	26.1172	0.0194172	0.0194172	27.8	27.8	7	35	44	14.52	890: Sum of 2 scans in range 1987 (rt=17.7966) to 2029 (rt=18.0891) [C:\Data\Jenny\Jenna\1E1.raw]	1E1.raw	85710.6	37	pS37	p00252	4.11473	3.82304		2.30929	3.44902	0.304503	1.37452	0.00952077	1.96067	1.53042		0.0020952	0.0222436			0.0179282	3.41568	1.28439	1.16439	0.0200859
p00253	B0K020	CDGSH iron-sulfur domain-containing protein 1 OS=Rattus norvegicus GN=Cisd1 PE=3 SV=1	KFPFCDGAHIK		421.55	16.4333	3	x0000000000000	-0.887743	-0.887743	-0.887743	16.4333	16.4333	33.84	0.0039446	0.0039446	33.84	33.84	1	79	89	27.13	646: Scan 1677 (rt=16.4333) [C:\Data\Jenny\Jenna\1E3.raw]	1E3.raw	3766.66		Cisd1 seq: 79 - 89 no mod	p00253	0.0421457	0.0461987	0.0180388	0.0186439	0.0380258	0.0062191	0.0130187	0.0224248	0.0664644	0.00892175	0.0319369	0.048104	0.0973772	0.032933	0.0182096		0.0312568	0.0199221	0.0388567	0.0495066
p00254	B2RYU8	LYR motif-containing protein 1 OS=Rattus norvegicus GN=Lyrm1 PE=2 SV=1	KFSKPLYLK	Phospho (ST)	602.331	13.5025	2	x00030000000	3.49229	0.0997799	0.640893	12.9757	20.383	33.3172	0.00226103	0.00226103	35	35	13	108	116	35	540: Sum of 2 scans in range 1360 (rt=13.5025) to 1400 (rt=13.7703) [C:\Data\Jenny\Jenna\1E1.raw]	1E1.raw	107755	110	Lyrm1 pS110	p00254	3.5064	2.94055	2.27183	2.69849	5.29638	1.71959	3.09667	3.41247	2.46514	2.34483	2.82861	1.67373				0.0135246	2.85432	3.38128	2.32808	0.0135246
p00255	B2RYU8	LYR motif-containing protein 1 OS=Rattus norvegicus GN=Lyrm1 PE=2 SV=1	KFSKPLYLK	Phospho (ST)	401.891	13.4564	3	x00030000000	5.55771	0.468966	1.80886	12.8803	14.1379	33.3172	0.00281989	0.00281989	34.19	34.19	14	108	116	26.92	538: Sum of 2 scans in range 1353 (rt=13.4564) to 1392 (rt=13.7171) [C:\Data\Jenny\Jenna\1E1.raw]	1E1.raw	452072	110	Lyrm1 pS110	p00255	7.74169	7.09559	4.50343	5.49339	12.5499	6.19489	8.93141	8.35482	6.73315	8.57908	6.70119	4.47532	0.0394336	0.00574188	0.00665586	0.0603755	6.20853	9.00774	6.62219	0.0280517
p00256	Q9QZ76	Myoglobin OS=Rattus norvegicus GN=Mb PE=1 SV=3	KGQHAAEIQPLAQSHATK		479.511	7.08059	4	x00000000000000000000	2.76383	-0.914313	-0.0835971	7.08059	7.20674	326.14	0.0167309	0.0167309	27.16	27.16	4	80	97	27.16	23: Scan 424 (rt=7.08059) [C:\Data\Jenny\Jenna\1E3.raw]	1E3.raw	1.04449e+06		Mb seq: 80 - 97 no mod	p00256	0.29706	0.168844	0.0245403	0.165232	0.224734	5.83067	1.48247	0.070142	1.5553	0.560502	0.359845	0.271157	0.307239	2.95602	0.170874	0.340546	0.163919	1.902	0.686701	0.94367
p00257	Q9Z1H9	Protein kinase C delta-binding protein OS=Rattus norvegicus GN=Prkcdbp PE=1 SV=1	KGSEAAQPTPVKPPR	Phospho (ST)	548.281	7.12437	3	x00030000000000000	-1.54219	-1.88937	-0.642782	7.08333	13.2573	42.26	0.000757723	0.000757723	42.26	42.26	9	197	211	19.9	24: Scan 435 (rt=7.12437) [C:\Data\Jenny\Jenna\1E1.raw]	1E1.raw	2.33646e+06	199	Prkcdbp pS199	p00257	9.04046	9.79724	7.5157	5.36339	13.885	6.53331	4.27375	3.07816	3.06523	4.15795	2.74686	0.940599					7.9292	6.94255	2.72766	#DIV/0!
p00258	E9PT87	Myosin light chain kinase 3 OS=Rattus norvegicus GN=Mylk3 PE=1 SV=1	KGSLADGPEENKEQAEVAGVKPK	Deamidated (NQ); Phospho (ST)	821.406	8.56033	3	x0003000000000010000000000	8.22609	8.22609	8.22609	8.56033	8.56033	136.95	7.66284e-05	7.66284e-05	55.03	55.03	1	153	175	2.22	166: Scan 641 (rt=8.56033) [C:\Data\Jenny\Jenna\1E2.raw]	1E2.raw	47249.6	155	Mylk3 seq: 153 - 175 + Deamidated (NQ); Phospho (ST)	p00258	1.50134	1.71009	2.21873	1.85987	0.927568	0.0985174	0.200714	0.559467	0.199649	0.140102	0.12162	0.35421				0.00837128	1.82251	0.446567	0.203895	0.00837128
p00259	E9PT87	Myosin light chain kinase 3 OS=Rattus norvegicus GN=Mylk3 PE=1 SV=1	KGSLADGPEENKEQAEVAGVKPK	Deamidated (NQ); Phospho (ST)	616.306	7.64114	4	x0003000000000010000000000	8.6909	7.37448	8.01806	7.64114	9.09488	49.69	0.000402902	0.000402902	47.91	47.91	5	153	175	3.12	83: Sum of 2 scans in range 512 (rt=7.64114) to 551 (rt=7.9046) [C:\Data\Jenny\Jenna\1E4.raw]	1E4.raw	1.2196e+06	155	Mylk3 seq: 153 - 175 + Deamidated (NQ); Phospho (ST)	p00259	6.78259	8.95805	8.27861	6.49656	5.38608	0.598522	1.06854	2.1035	1.06505	0.462062	0.841786	0.991865	0.00662217		0.0024955	0.00170631	7.62895	2.28916	0.840191	0.00360799
p00260	E9PT87	Myosin light chain kinase 3 OS=Rattus norvegicus GN=Mylk3 PE=1 SV=1	KGSLADGPEENKEQAEVAGVKPK	Phospho (ST)	821.072	8.13893	3	x0003000000000000000000000	1.80677	-0.583289	0.88669	7.66968	9.03296	145.74	1.74556e-05	1.74556e-05	61.49	61.49	7	153	175	61.49	145: Sum of 3 scans in range 577 (rt=8.13893) to 656 (rt=8.6977) [C:\Data\Jenny\Jenna\1E5.raw]	1E5.raw	239290	155	Mylk3 pS155	p00260	1.91542	2.20476	2.84833	2.40613	1.15893	0.115856	0.163873	0.730638	0.221217	0.175095	0.156707	0.410341					2.34366	0.542324	0.24084	#DIV/0!
p00261	E9PT87	Myosin light chain kinase 3 OS=Rattus norvegicus GN=Mylk3 PE=1 SV=1	KGSLADGPEENKEQAEVAGVKPK	Phospho (ST)	616.055	8.05719	4	x0003000000000000000000000	0.747503	-0.455656	-0.0584743	7.22482	14.1379	145.74	0.00383977	0.00383977	37.95	37.95	7	153	175	31.88	136: Sum of 3 scans in range 565 (rt=8.05719) to 649 (rt=8.64748) [C:\Data\Jenny\Jenna\1E5.raw]	1E5.raw	931430	155	Mylk3 pS155	p00261	8.54169	11.3217	10.33	8.19883	6.95062	0.761306	1.42928	2.73806	1.35828	0.660973	1.05299	1.30526	0.030051	0.00341959		0.0164383	9.59804	2.96982	1.09437	0.0166363
p00262	F1LP90	Misshapen-like kinase 1 OS=Rattus norvegicus GN=Mink1 PE=1 SV=2	KGSVVNVNPTNTR	Phospho (ST)	733.36	8.51976	2	x000300000000000	-2.41346	-2.41346	-2.41346	8.51976	8.51976	103.97	4.63001e-10	4.63001e-10	103.97	103.97	1	995	1007	88.36	145: Scan 635 (rt=8.51976) [C:\Data\Jenny\Jenna\2E1.raw]	2E1.raw	12227	997	Mink1 pS997	p00262	0.263317	0.133692	0.145339	0.172622	0.336749	0.0897383	0.0926587	0.188347	0.132291	0.142689	0.118692	0.0786233		0.0650726			0.178742	0.176873	0.118074	0.0650726
p00263	Q5NDL0	EGF domain-specific O-linked N-acetylglucosamine transferase OS=Rattus norvegicus GN=Eogt PE=2 SV=1	KILNQNELVNALK	4 Deamidated (NQ)	750.912	50.2901	2	x000011100010000	1.14414	0.0773432	0.0133346	12.8803	50.4794	27.9	0.0132988	0.0132988	27.9	27.9	15	378	390	18.48	2123: Sum of 4 scans in range 5391 (rt=50.2901) to 5454 (rt=50.8904) [C:\Data\Jenny\Jenna\2E3.raw]	2E3.raw	16165.1		Eogt seq: 378 - 390 + 4 Deamidated (NQ)	p00263	0.122732	0.170237	0.0906029	0.127072	0.251196	0.55308	0.265513	0.204746	0.330085	0.715918	0.274443	0.110146	0.244968	0.358669	0.506314	0.205471	0.127661	0.318634	0.357648	0.328856
p00264	O55156	CAP-Gly domain-containing linker protein 2 OS=Rattus norvegicus GN=Clip2 PE=1 SV=1	KISGTTALQEALK	Phospho (ST)	720.38	24.3296	2	x000300000000000	0.238402	0.238402	0.238402	24.3296	24.3296	66.38	0.000598423	0.000598423	41.65	41.65	1	351	363	8.01	1310: Scan 2861 (rt=24.3296) [C:\Data\Jenny\Jenna\2E1.raw]	2E1.raw	4723.64	353	Clip2 seq: 351 - 363 + Phospho (ST)	p00264	0.315448	0.405459	0.26483	0.0984924	0.251209	0.0169321	0.0315534	0.127126	0.0781386	0.0209128	0.0417838	0.0719036		0.0020007			0.271057	0.106705	0.0531847	0.0020007
p00265	O55156	CAP-Gly domain-containing linker protein 2 OS=Rattus norvegicus GN=Clip2 PE=1 SV=1	KISGTTALQEALKEK	Phospho (ST)	566.302	21.6162	3	x00030000000000000	-0.964691	0.786611	-0.0890401	21.6162	21.9166	32.99	0.00514901	0.00514901	32.99	32.99	2	351	365	0.61	1185: Scan 2542 (rt=21.6162) [C:\Data\Jenny\Jenna\1E1.raw]	1E1.raw	13676.7	353	Clip2 seq: 351 - 365 + Phospho (ST)	p00265	0.902835	1.1586	0.802596	0.991186	0.765641	0.0857527	0.290396	0.69656	0.290148	0.072478	0.157673	0.409802		0.00372658		0.036453	0.963803	0.459587	0.232525	0.0200898
p00266	P27653	C-1-tetrahydrofolate synthase, cytoplasmic OS=Rattus norvegicus GN=Mthfd1 PE=1 SV=3	KITIGQAPTEK	Phospho (ST)	633.33	10.835	2	x0003000000000	-1.31579	-0.0506072	-0.242361	10.1952	11.4119	58.4	1.47435e-05	1.47435e-05	58.4	58.4	8	543	553	34.1	333: Sum of 2 scans in range 969 (rt=10.835) to 1008 (rt=11.103) [C:\Data\Jenny\Jenna\1E1.raw]	1E1.raw	253543	545	Mthfd1 pT545	p00266	5.49115	2.83312	1.71093	3.07951	1.72111	0.245353	0.221262	0.655199	0.343404	0.170311	0.19505	0.313915					3.27868	0.710731	0.25567	#DIV/0!
p00267	P10111	Peptidyl-prolyl cis-trans isomerase A OS=Rattus norvegicus GN=Ppia PE=1 SV=2	KITISDCGQL		539.285	22.5549	2	x000000000000	-0.465374	-0.130974	-0.298174	22.5549	22.886	97.74	1.69082e-05	1.69082e-05	56.17	56.17	2	155	164	48.63	1079: Sum of 2 scans in range 2517 (rt=22.5549) to 2550 (rt=22.7971) [C:\Data\Jenny\Jenna\1E3.raw]	1E3.raw	26546.5		Ppia seq: 155 - 164 no mod	p00267	0.0319179	0.0409343	0.00722844	0.0467365	0.0148932		0.0148007	0.0477226	0.0602981	0.0174216	0.0113861	0.0768659	0.0963076	0.0791083	0.0114273	0.0519754	0.0317043	0.0258055	0.0414929	0.0597046
p00268	G3V7R4	Forkhead box protein O1 OS=Rattus norvegicus GN=Foxo1 PE=3 SV=1	KKASLQSGQEGPGDSPGSQFSK	Phospho (ST)	767.358	7.41927	3	x000030000000000000000000	0.937344	-0.328397	0.467584	7.41927	7.61081	50.67	0.000250684	0.000250684	50.67	50.67	3	267	288	2.39	56: Scan 479 (rt=7.41927) [C:\Data\Jenny\Jenna\1E1.raw]	1E1.raw	59698.7	270	Foxo1 seq: 267 - 288 + Phospho (ST)	p00268	0.759944	0.375225	0.0891759	0.335593	0.691681	0.111976	0.138625	0.400088	0.215436		0.244821	0.14167					0.389985	0.335592	0.200642	#DIV/0!
p00269	Q9QZ76	Myoglobin OS=Rattus norvegicus GN=Mb PE=1 SV=3	KKGQHAAEIQPLAQSHATK	Deamidated (NQ)	511.782	7.17539	4	x000000000000001000000	9.30251	6.03299	7.80806	7.1616	7.35273	286.64	0.000851806	0.000851806	38.69	38.69	3	79	97	0.5	35: Scan 433 (rt=7.17539) [C:\Data\Jenny\Jenna\4E3.raw]	4E3.raw	406670		Mb seq: 79 - 97 + Deamidated (NQ)	p00269	0.418106	0.395903	0.139317	0.247967	1.12789	3.04324	1.33119	0.34639	1.52919	2.31444	0.442384	0.339978	0.00520159	2.82078	1.21421	1.00697	0.300323	1.46218	1.1565	1.26179
p00270	P34926	Microtubule-associated protein 1A OS=Rattus norvegicus GN=Map1a PE=1 SV=1	KLSKPDLKPFTPEVR	Phospho (ST)	612.333	17.9825	3	x00030000000000000	1.34953	0.515274	0.9324	17.9825	18.0055	21.9572	0.0363312	0.0363312	23.64	23.64	2	458	472	21.37	900: Scan 2002 (rt=17.9825) [C:\Data\Jenny\Jenna\1E2.raw]	1E2.raw	34237.1	460	Map1a pS460	p00270	1.58942	2.0199	1.61843	2.28458	1.27954	0.0874853	0.203824	0.56444	0.662966	0.115279	0.174025	0.464887	0.00222018			0.0083391	1.87808	0.533823	0.354289	0.00527964
p00271	Q63312	Pleckstrin homology-like domain family B member 1 (Fragment) OS=Rattus norvegicus GN=Phldb1 PE=2 SV=2	KLSSGDLR	Phospho (ST)	478.234	7.41733	2	x0000300000	-0.679971	-0.679971	-0.679971	7.41733	7.41733	53.49	0.023559	0.023559	25	25	1	55	62	0	67: Scan 475 (rt=7.41733) [C:\Data\Jenny\Jenna\3E5.raw]	3E5.raw	141270	58	Phldb1 seq: 55 - 62 + Phospho (ST)	p00271	0.230023				0.718575	1.52355			0.637944		0.492077	0.352286					0.230023	1.12106	0.494102	#DIV/0!
p00272	Q63312	Pleckstrin homology-like domain family B member 1 (Fragment) OS=Rattus norvegicus GN=Phldb1 PE=2 SV=2	KLSSGDLRVPIPR	Phospho (ST)	506.612	21.8212	3	x000300000000000	1.69368	-0.481932	0.322385	21.8212	22.1445	24.14	0.0319947	0.0319947	24.14	24.14	3	55	67	10.64	1246: Sum of 2 scans in range 2568 (rt=21.8212) to 2609 (rt=22.1045) [C:\Data\Jenny\Jenna\1E5.raw]	1E5.raw	479495	57	Phldb1 pS57	p00272	1.5211	1.4219	1.09519	3.72314	1.23006	0.183361	1.08414	2.67365	1.51291	0.437805	1.3382	3.42795				0.106082	1.94033	1.2928	1.67922	0.106082
p00273	P15650	Long-chain specific acyl-CoA dehydrogenase, mitochondrial OS=Rattus norvegicus GN=Acadl PE=1 SV=1	KLTDIGIR		458.285	12.0587	2	x0000000000	-0.364112	-0.123557	-0.167295	11.0505	12.2828	156.37	0.0178662	0.0178662	23.22	23.22	3	43	50	11.49	341: Sum of 2 scans in range 1089 (rt=12.0587) to 1123 (rt=12.3037) [C:\Data\Jenny\Jenna\1E3.raw]	1E3.raw	30314.6		Acadl seq: 43 - 50 no mod	p00273	0.1114	0.068845	0.0486692	0.0910581	0.189046	0.530978	0.167204		0.141261	0.279918		0.0630923	0.180531	0.293377	0.132219	0.102909	0.0799932	0.295743	0.161424	0.177259
p00274	Q4V8C3	Echinoderm microtubule-associated protein-like 1 OS=Rattus norvegicus GN=Eml1 PE=2 SV=2	KPSASLPSPSGSR	Phospho (ST)	675.825	8.02684	2	x000300000000000	0.0518659	0.0518659	0.0518659	8.02684	8.02684	55.12	3.92202e-05	3.92202e-05	55.12	55.12	1	106	118	28.38	120: Sum of 2 scans in range 568 (rt=8.02684) to 613 (rt=8.33899) [C:\Data\Jenny\Jenna\1E1.raw]	1E1.raw	14611.2	108	Eml1 pS108	p00274	0.879404	0.566325	0.546541	0.374567	0.241789	0.0435659		0.0390267	0.038343				0.0207104	0.00868647	0.0404367		0.591709	0.108127	0.038343	0.0232779
p00275	P12346	Serotransferrin OS=Rattus norvegicus GN=Tf PE=1 SV=3	KPVDQYEDCYLAR		800.376	17.8355	2	x000000000000000	-2.42692	-2.42692	-2.42692	17.8355	17.8355	390.63	9.23128e-05	9.23128e-05	52.05	52.05	1	252	264	48.93	750: Scan 1867 (rt=17.8355) [C:\Data\Jenny\Jenna\1E3.raw]	1E3.raw	17435.4		Tf seq: 252 - 264 no mod	p00275		0.0515597	0.00514948	0.0338293	0.00541545		0.00648433	0.00147972	0.0333681			0.0768988	0.0682844	0.0472872		0.0320829	0.0301795	0.00445983	0.0551335	0.0492182
p00276	P12346	Serotransferrin OS=Rattus norvegicus GN=Tf PE=1 SV=3	KPVDQYEDCYLAR		533.921	17.8135	3	x000000000000000	0.346523	-0.272715	0.036904	12.2828	17.8135	390.63	9.8258e-05	9.8258e-05	51.69	51.69	2	252	264	45.61	747: Sum of 2 scans in range 1864 (rt=17.8135) to 1899 (rt=18.071) [C:\Data\Jenny\Jenna\1E3.raw]	1E3.raw	116308		Tf seq: 252 - 264 no mod	p00276	0.0057164	0.0124791	0.00606582	0.0117395	0.0287222	0.0363538	0.0116035	0.0369982	0.0212273	0.0173776		0.022572	0.018391	0.0659705	0.0243869	0.0287669	0.00900021	0.0284194	0.0203923	0.0343788
p00277	Q8K585	High mobility group protein HMG-I/HMG-Y OS=Rattus norvegicus GN=Hmga1 PE=1 SV=3	KQPSVSPGTALVGSQKEPSEVPTPK	Phospho (ST)	876.782	18.5064	3	x000000300000000000000000000	0.763895	0.763895	0.763895	18.5064	18.5064	28.32	0.0266489	0.0266489	28.32	28.32	1	31	55	0	964: Scan 2085 (rt=18.5064) [C:\Data\Jenny\Jenna\1E5.raw]	1E5.raw	128577	36	Hmga1 seq: 31 - 55 + Phospho (ST)	p00277	0.543017	0.441382	0.177558	0.684335	0.178226		0.00202117	0.0308585	0.0241556			0.0198758					0.461573	0.0703684	0.0220157	#DIV/0!
p00278	P02770	Serum albumin OS=Rattus norvegicus GN=Alb PE=1 SV=2	KQTALAELVK		550.836	14.3515	2	x000000000000	-1.79328	-2.48441	-2.73644	12.0064	14.3515	680.55	0.000781846	0.000781846	35.84	35.84	14	549	558	35.84	575: Scan 1442 (rt=14.3515) [C:\Data\Jenny\Jenna\4E1.raw]	4E1.raw	55169.7		Alb seq: 549 - 558 no mod	p00278	0.230381	0.194899	0.152259	0.263653	0.393374	0.73868	0.501715	0.299909	0.397458	0.567985	0.265284	0.265253	0.408042	0.831283	0.3045	0.476906	0.210298	0.48342	0.373995	0.505183
p00279	P00507	Aspartate aminotransferase, mitochondrial OS=Rattus norvegicus GN=Got2 PE=1 SV=2	KQWLQEVK		529.804	13.1479	2	x0000000000	0.546524	-0.81506	-0.134268	9.63912	13.1479	55.75	0.165887	0.165887	16.61	16.61	2	338	345	5.18	450: Sum of 2 scans in range 1233 (rt=13.1479) to 1266 (rt=13.3902) [C:\Data\Jenny\Jenna\4E3.raw]	4E3.raw	49772.1		Got2 seq: 338 - 345 no mod	p00279	0.0072728	0.0439469	0.00912878	0.0426763	0.0842126	0.215614	0.146414	0.0117418	0.109245	0.0616909	0.0390637	0.0201235	0.050763	0.160359	0.0693861	0.0360294	0.0257562	0.114496	0.0575308	0.0791344
p00280	P42123	L-lactate dehydrogenase B chain OS=Rattus norvegicus GN=Ldhb PE=1 SV=2	KSADTLWDIQK		652.846	19.0241	2	x0000000000000	-1.17514	-1.17514	-1.17514	19.0241	19.0241	538.35	0.00202303	0.00202303	36.74	36.74	1	319	329	30.4	832: Scan 2029 (rt=19.0241) [C:\Data\Jenny\Jenna\1E3.raw]	1E3.raw	4007.1		Ldhb seq: 319 - 329 no mod	p00280	0.0208233	0.0174737	0.00927629	0.0411963	0.0359708	0.0612241	0.0503774	0.00741336	0.0556549			0.0143172	0.0552351	0.0926044	0.022069	0.00658113	0.0221924	0.0387464	0.0349861	0.0441224
p00281	P85125	Polymerase I and transcript release factor OS=Rattus norvegicus GN=Ptrf PE=1 SV=1	KSFTPDHVVYAR	Phospho (ST)	500.573	12.3931	3	x00300000000000	-0.810038	-0.449724	-0.373658	7.61081	19.0241	175.272	0.00120463	0.00120463	40.76	40.76	5	301	312	13.42	445: Sum of 2 scans in range 1198 (rt=12.3931) to 1241 (rt=12.6804) [C:\Data\Jenny\Jenna\1E1.raw]	1E1.raw	107030	302	Ptrf pS302	p00281	2.13969	1.31732	0.883664	0.96076	1.51277	1.72337	0.849724	0.395072	2.55493	1.15074	0.556846	1.23837	1.07928	1.11917	0.455915	1.06069	1.32536	1.12024	1.37522	0.928765
p00282	Q5SGE0	Leucine-rich PPR motif-containing protein, mitochondrial OS=Rattus norvegicus GN=Lrpprc PE=1 SV=1	KTSQFTSSDLESTLEK	Phospho (ST)	940.932	25.2186	2	x000300000000000000	1.56821	0.33407	0.847409	24.9989	25.2635	60.22	1.9725e-05	1.9725e-05	60.22	60.22	4	654	669	7.04	1452: Scan 3054 (rt=25.2186) [C:\Data\Jenny\Jenna\1E1.raw]	1E1.raw	70567	656	Lrpprc seq: 654 - 669 + Phospho (ST)	p00282	0.593638	0.570368	0.350929	0.683086	0.104818	0.00571321	0.00742665	0.0398472	0.0284515		0.00432021	0.036625	0.0100197				0.549505	0.0394512	0.0231322	0.0100197
p00283	P11517	Hemoglobin subunit beta-2 OS=Rattus norvegicus PE=1 SV=2	KVINAFNDGLK		609.846	13.5953	2	x0000000000000	-0.210236	-0.308785	-0.186147	7.61081	14.852	256.16	0.0104683	0.0104683	27.69	27.69	30	67	77	22.06	542: Scan 1371 (rt=13.5953) [C:\Data\Jenny\Jenna\1E2.raw]	1E2.raw	47283.9		seq: 67 - 77 no mod	p00283	0.475011	0.631191	0.219753	0.822409	0.816515	1.88507	0.817355	0.925859	0.615425	1.41941	0.375535	0.681727	0.966713	1.92777	0.511143	1.38351	0.537091	1.1112	0.773025	1.19729
p00284	P81128	Rho GTPase-activating protein 35 OS=Rattus norvegicus GN=Arhgap35 PE=1 SV=2	KVSAVSKPVLYR	Phospho (ST)	476.266	8.68717	3	x00030000000000	-1.18743	-0.91389	-1.05066	8.68717	9.27161	33.0572	0.00196407	0.00196407	34.74	34.74	2	1148	1159	14.6	173: Scan 668 (rt=8.68717) [C:\Data\Jenny\Jenna\1E4.raw]	1E4.raw	145427	1150	Arhgap35 pS1150	p00284	0.778488	0.48729	0.448904	0.472278	0.935205	0.373834	0.584599	0.559567	0.52312	0.520201	0.66151	0.335604				0.00104908	0.54674	0.613301	0.510108	0.00104908
p00285	Q99068	Alpha-2-macroglobulin receptor-associated protein OS=Rattus norvegicus GN=Lrpap1 PE=1 SV=2	KVSHQGYGPATEFEEPR	Phospho (ST)	671.302	14.118	3	x0003000000000000000	2.25771	-0.412754	0.631562	14.118	14.641	35.1472	0.00461668	0.00461668	36.83	36.83	4	243	259	23.09	560: Scan 1472 (rt=14.118) [C:\Data\Jenny\Jenna\1E4.raw]	1E4.raw	24634.7	245	Lrpap1 pS245	p00285	0.575677	0.709749	0.493304	0.490234	0.205176	0.0164247	0.0957275	0.135362	0.118959	0.053646	0.109514	0.0810052	0.00197853		0.00147063	0.00919784	0.567241	0.113173	0.0907812	0.00421567
p00286	P15651	Short-chain specific acyl-CoA dehydrogenase, mitochondrial OS=Rattus norvegicus GN=Acads PE=1 SV=2	LAASEAATAISHQAIQILGGMGYVTEMPAER	2 Oxidation (M)	1073.53	42.212	3	x000000000000000000000200000200000	0.859342	0.859342	0.859342	42.212	42.212	113.51	0.000137528	0.000137528	52.69	52.69	1	350	380	46.54	2042: Scan 4939 (rt=42.212) [C:\Data\Jenny\Jenna\1E3.raw]	1E3.raw	9275.41		Acads seq: 350 - 380 + 2 Oxidation (M)	p00286		0.0153276		0.0184081									0.0145265	0.00501845			0.0168678	#DIV/0!	#DIV/0!	0.00977248
p00287	P15651	Short-chain specific acyl-CoA dehydrogenase, mitochondrial OS=Rattus norvegicus GN=Acads PE=1 SV=2	LAASEAATAISHQAIQILGGMGYVTEMPAER	2 Oxidation (M)	805.402	42.4994	4	x000000000000000000000200000200000	0.879233	0.879233	0.879233	42.4994	42.4994	113.51	0.0407887	0.0407887	27.96	27.96	1	350	380	26.59	2051: Scan 4974 (rt=42.4994) [C:\Data\Jenny\Jenna\1E3.raw]	1E3.raw	2448.31		Acads seq: 350 - 380 + 2 Oxidation (M)	p00287		0.029286	0.00162864	0.0954039	0.00212525						0.000610203	0.0184063	0.0445573	0.0266949		0.00148713	0.0421062	0.00212525	0.00950826	0.0242465
p00288	P07632	Superoxide dismutase [Cu-Zn] OS=Rattus norvegicus GN=Sod1 PE=1 SV=2	LACGVIGIAQ		944.524	34.7174	1	x000000000000	0.202434	0.202434	0.101217	34.7174	34.7174	39.2	0.00124434	0.00128273	39.2	39.07	2	145	154	13.58	1751: Scan 4047 (rt=34.7174) [C:\Data\Jenny\Jenna\1E3.raw]	1E3.raw	33100.3		Sod1 seq: 145 - 154 no mod	p00288	0.0306359	0.0454047	0.0198198	0.0855307	0.0396264		0.0171718	0.0660352	0.0688293	0.0104759	0.0230936	0.163136	0.165501	0.00159382		0.107392	0.0453478	0.0409445	0.0663837	0.0914957
p00289	Q4V8F9	Hydroxysteroid dehydrogenase-like protein 2 OS=Rattus norvegicus GN=Hsdl2 PE=2 SV=1	LAGCTVFITGASR		648.344	28.3326	2	x000000000000000	0.929966	0.929966	0.929966	28.3326	28.3326	24.47	0.0371564	0.0371564	24.47	24.47	1	8	20	24.47	1428: Scan 3271 (rt=28.3326) [C:\Data\Jenny\Jenna\1E3.raw]	1E3.raw	2051.46		Hsdl2 seq: 8 - 20 no mod	p00289	0.0289345	0.0457087	0.0120357	0.0646298	0.0210375	0.0182831	0.0136078	0.0203733	0.052375	0.00746434		0.081486	0.111811	0.0374086	0.0245448	0.0532207	0.0378272	0.0183254	0.0471085	0.0567464
p00290	P15429	Beta-enolase OS=Rattus norvegicus GN=Eno3 PE=1 SV=3	LAMQEFMILPVGASSFK	2 Oxidation (M)	950.981	37.5675	2	x0002000200000000000	1.13424	-0.476329	0.328956	37.5675	37.9949	109.29	5.48668e-08	5.48668e-08	84.86	84.86	2	163	179	84.49	2326: Scan 4721 (rt=37.5675) [C:\Data\Jenny\Jenna\1E5.raw]	1E5.raw	17687.1		Eno3 seq: 163 - 179 + 2 Oxidation (M)	p00290	0.00432513	0.0290602	0.000335058	0.0922687			0.00529826	0.00965236	0.01505			0.0330275	0.0732111	0.0151635		0.0221043	0.0314973	0.00747531	0.0240388	0.0368263
p00291	P04764	Alpha-enolase OS=Rattus norvegicus GN=Eno1 PE=1 SV=4	LAMQEFMILPVGASSFR	2 Oxidation (M)	964.986	38.4314	2	x0002000200000000000	1.51715	1.24744	1.38229	38.1497	38.4314	162.4	7.5558e-08	7.5558e-08	83.19	83.19	2	163	179	78.89	1768: Scan 4119 (rt=38.4314) [C:\Data\Jenny\Jenna\2E3.raw]	2E3.raw	10455.6		Eno1 seq: 163 - 179 + 2 Oxidation (M)	p00291	0.0105724	0.0435857		0.117104	0.00867007		0.00683296	0.00270509	0.0383153	0.00501379	0.00400619	0.0295134	0.118594	0.0250699	0.00181324	0.0280696	0.0570874	0.00606937	0.0192122	0.0433867
p00292	Q5M7W5	Microtubule-associated protein 4 OS=Rattus norvegicus GN=Map4 PE=1 SV=1	LATTVSAPDLK	Phospho (ST)	1195.6	22.624	1	x0003000000000	1.8567	1.8567	1.8567	22.624	22.624	43.04	0.000595911	0.000595911	43.04	43.04	1	897	907	1.54	1212: Scan 2726 (rt=22.624) [C:\Data\Jenny\Jenna\1E4.raw]	1E4.raw	8165.19	899	Map4 seq: 897 - 907 + Phospho (ST)	p00292	0.38248	0.211807	0.255888	0.271751	0.130404												0.280482	0.130404	#DIV/0!	#DIV/0!
p00293	Q5M7W5	Microtubule-associated protein 4 OS=Rattus norvegicus GN=Map4 PE=1 SV=1	LATTVSAPDLK	Phospho (ST)	598.303	22.5091	2	x0003000000000	1.40801	0.370001	0.625677	22.3643	23.1884	71.17	8.54644e-05	8.54644e-05	51.51	51.51	7	897	907	15.31	1262: Sum of 2 scans in range 2669 (rt=22.5091) to 2709 (rt=22.7873) [C:\Data\Jenny\Jenna\1E1.raw]	1E1.raw	44920.9	899	Map4 pT899	p00293	7.26657	4.08096	4.45945	3.57186	3.50594	0.24912	0.45307	0.762489	0.539187	0.269613	0.305752	0.383555	0.0578854	0.0226696	0.00982742	0.0293137	4.84471	1.24265	0.374526	0.029924
p00294	Q9R1Z0	Voltage-dependent anion-selective channel protein 3 OS=Rattus norvegicus GN=Vdac3 PE=1 SV=2	LCQNNFALGYK		635.817	22.2349	2	x0000000000000	-0.158315	-0.158315	-0.158315	22.2349	22.2349	36.85	0.00238551	0.00238551	36.85	36.85	1	164	174	32.49	1051: Scan 2473 (rt=22.2349) [C:\Data\Jenny\Jenna\1E3.raw]	1E3.raw	3740.53		Vdac3 seq: 164 - 174 no mod	p00294	0.114547	0.019595	0.0479809	0.0437384	0.390549	0.0322282	0.0794897	0.191461	0.108823		0.140103	0.161929	0.31331	0.198407	0.0171884	0.136594	0.0564653	0.173432	0.136951	0.166375
p00295	Q68FY0	Cytochrome b-c1 complex subunit 1, mitochondrial OS=Rattus norvegicus GN=Uqcrc1 PE=1 SV=1	LCTSATESEVTR		648.81	8.72119	2	x00000000000000	-0.473911	-0.67459	-0.967893	7.91264	9.61737	141.1	8.86476e-08	8.86476e-08	81.44	81.44	4	379	390	72.24	150: Sum of 4 scans in range 647 (rt=8.72119) to 755 (rt=9.54946) [C:\Data\Jenny\Jenna\1E3.raw]	1E3.raw	127619		Uqcrc1 seq: 379 - 390 no mod	p00295	0.241117	0.386873	0.391907	0.192641	0.29854	0.300071	0.384986	0.152858	0.348922	0.376763	0.302402	0.320537	0.316572	0.450044	0.255602	0.240145	0.303134	0.284114	0.337156	0.315591
p00296	P02770	Serum albumin OS=Rattus norvegicus GN=Alb PE=1 SV=2	LCVLHEK		421.235	7.10864	2	x000000000	1.00422	-0.257004	0.373608	7.10864	7.11027	995.12	0.00484707	0.00484707	28.46	28.46	2	484	490	23.08	25: Scan 428 (rt=7.10864) [C:\Data\Jenny\Jenna\1E3.raw]	1E3.raw	215253		Alb seq: 484 - 490 no mod	p00296	0.0593761	0.0912553		0.0483367	0.0473957	1.12838	0.344646	0.0190598	0.735832	1.0213	0.118126	0.0587987	0.0727543	0.56713	0.118353	0.0975061	0.0663227	0.38487	0.483515	0.213936
p00297	Q9R080	G-protein-signaling modulator 1 OS=Rattus norvegicus GN=Gpsm1 PE=1 SV=2	LDDQRASVGSLPGLR	Phospho (ST)	832.413	24.6231	2	x00000003000000000	1.14986	0.500358	0.728886	23.0876	24.6288	103.13	0.0178535	0.0178535	29.8	29.8	4	561	575	8	1404: Scan 2967 (rt=24.6231) [C:\Data\Jenny\Jenna\1E2.raw]	1E2.raw	42990	567	Gpsm1 seq: 561 - 575 + Phospho (ST)	p00297	0.225061	0.403017	0.227382	0.341115	0.22579	0.00911935	0.0208868	0.113486	0.0452461	0.0116969	0.00962663	0.0631945		0.00131934			0.299144	0.0923205	0.032441	0.00131934
p00298	Q9R080	G-protein-signaling modulator 1 OS=Rattus norvegicus GN=Gpsm1 PE=1 SV=2	LDDQRASVGSLPGLR	Phospho (ST)	555.277	24.3729	3	x00000003000000000	0.135915	-0.044503	0.0457058	24.3729	24.8119	60.12	0.011306	0.011306	31.72	31.72	2	561	575	15.92	1450: Scan 2936 (rt=24.3729) [C:\Data\Jenny\Jenna\1E5.raw]	1E5.raw	36996.8	567	Gpsm1 pS567	p00298	0.463804	0.759792	0.365054	0.497188	0.419317	0.0823468	0.0772499	0.193669	0.123493	0.0856807	0.0285814	0.120289	0.0636447	0.0628222	0.0425118	0.0172615	0.521459	0.193146	0.089511	0.0465601
p00299	Q9WVK7	Hydroxyacyl-coenzyme A dehydrogenase, mitochondrial OS=Rattus norvegicus GN=Hadh PE=2 SV=1	LDKFAAEHTIFASNTSSLQITNIANATTR		1045.88	32.6033	3	x0000000000000000000000000000000	0.84955	0.84955	0.84955	32.6033	32.6033	173.76	1.3001e-06	1.3001e-06	70.65	70.65	1	134	162	70.65	1672: Scan 3794 (rt=32.6033) [C:\Data\Jenny\Jenna\4E3.raw]	4E3.raw	17253.4		Hadh seq: 134 - 162 no mod	p00299				0.013156										0.0250134			0.013156	#DIV/0!	#DIV/0!	0.0250134
p00300	P13437	3-ketoacyl-CoA thiolase, mitochondrial OS=Rattus norvegicus GN=Acaa2 PE=2 SV=1	LEDTLWAGLTDQHVK		575.966	7.10864	3	x00000000000000000	-0.347852	0.278281	-0.0347853	7.10864	31.2153	501.327	0.115304	0.115304	21.2	21.2	2	144	158	21.2	25: Scan 428 (rt=7.10864) [C:\Data\Jenny\Jenna\1E3.raw]	1E3.raw	2350.2		Acaa2 seq: 144 - 158 no mod	p00300	0.033103	0.00141789	0.0225874	0.0232771	0.0150336			0.0124525	0.00218872	0.00181132		0.0106923	0.00181974			0.00123952	0.0200963	0.0137431	0.00489744	0.00152963
p00301	P15999	ATP synthase subunit alpha, mitochondrial OS=Rattus norvegicus GN=Atp5a1 PE=1 SV=2	LELAQYR		446.748	16.0011	2	x000000000	0.632654	-0.242293	0.258745	14.9367	16.2534	595.6	0.0155401	0.0155401	24.76	24.76	3	435	441	22.5	614: Scan 1620 (rt=16.0011) [C:\Data\Jenny\Jenna\1E3.raw]	1E3.raw	20874.6		Atp5a1 seq: 435 - 441 no mod	p00301	0.15524	0.0920622	0.16587	0.175665	0.233013	0.782011	0.658487	0.183797	0.233268	0.413425	0.237696	0.112394	0.381427	0.510234	0.606442	0.122865	0.147209	0.464327	0.249196	0.405242
p00302	O89040	1-phosphatidylinositol 4,5-bisphosphate phosphodiesterase beta-2 OS=Rattus norvegicus GN=Plcb2 PE=2 SV=1	LEQELQQQGEEQYRSVLKR	Deamidated (NQ); Phospho (ST)	814.72	25.5307	3	x000100000000000300000	-9.49968	-9.49968	-9.49968	25.5307	25.5307	28.9872	0.024297	0.024297	30.67	30.67	1	985	1003	0	1390: Scan 3025 (rt=25.5307) [C:\Data\Jenny\Jenna\2E5.raw]	2E5.raw	96587.1	999	Plcb2 seq: 985 - 1003 + Deamidated (NQ); Phospho (ST)	p00302	1.20251	1.52876	0.865036	1.00805	2.32927	4.52991	2.72764	2.04133	3.20955	5.49645	2.05329	1.5304	2.3439	3.7828	4.79479	1.88142	1.15109	2.90704	3.07242	3.20073
p00303	P16617	Phosphoglycerate kinase 1 OS=Rattus norvegicus GN=Pgk1 PE=1 SV=2	LGDVYVNDAFGTAHR		545.603	22.9841	3	x00000000000000000	-0.526385	-0.306038	-0.526385	21.9457	23.1893	109.96	0.000185793	0.000185793	49.31	49.31	3	157	171	44.13	1104: Scan 2575 (rt=22.9841) [C:\Data\Jenny\Jenna\1E3.raw]	1E3.raw	29317.8		Pgk1 seq: 157 - 171 no mod	p00303	0.132339	0.193401	0.0601071	0.229746	0.17079	0.123034	0.228505	0.10817	0.291654	0.107572	0.0817321	0.232177	0.519685	0.260215	0.0823694	0.232185	0.153898	0.157625	0.178284	0.273614
p00304	P02770	Serum albumin OS=Rattus norvegicus GN=Alb PE=1 SV=2	LGEYGFQNAVLVR		733.394	31.318	2	x000000000000000	-0.79125	-0.0402793	-0.100585	30.3117	31.5957	680.55	2.12797e-05	2.12797e-05	56.04	56.04	12	422	434	56.04	1894: Scan 3852 (rt=31.318) [C:\Data\Jenny\Jenna\4E1.raw]	4E1.raw	16129.2		Alb seq: 422 - 434 no mod	p00304	0.170618	0.607276		0.441177	0.222939	0.196619		0.12231	0.608684	0.203861		0.360566	1.65974	0.659158		0.347596	0.406357	0.180622	0.391037	0.888832
p00305	P24090	Alpha-2-HS-glycoprotein OS=Rattus norvegicus GN=Ahsg PE=1 SV=2	LGGEEVSVACK		546.273	12.7375	2	x0000000000000	-1.41582	-1.41582	-2.66904	11.7279	13.4503	199.54	6.80239e-08	6.80239e-08	80.51	80.51	6	238	248	75.36	391: Sum of 3 scans in range 1182 (rt=12.7375) to 1251 (rt=13.2526) [C:\Data\Jenny\Jenna\1E3.raw]	1E3.raw	113227		Ahsg seq: 238 - 248 no mod	p00305	0.118078	0.211393	0.00658951	0.156113	0.176097	0.296246	0.154754	0.102922	0.220147	0.168697	0.0936506	0.174556	0.162964	0.320573	0.0750318	0.135798	0.123043	0.182505	0.164262	0.173592
p00306	P13803	Electron transfer flavoprotein subunit alpha, mitochondrial OS=Rattus norvegicus GN=Etfa PE=1 SV=4	LGGEVSCLVAGTK		617.33	23.0571	2	x000000000000000	-1.71177	-0.803153	-0.43538	22.0828	23.2744	129.497	5.19301e-08	5.19301e-08	82.14	82.14	3	47	59	81.14	1108: Sum of 2 scans in range 2585 (rt=23.0571) to 2620 (rt=23.3274) [C:\Data\Jenny\Jenna\1E3.raw]	1E3.raw	15915.9		Etfa seq: 47 - 59 no mod	p00306	0.140903	0.313773	0.0537402	0.308861	0.175742	0.0902773	0.0828345	0.143625	0.337352	0.0913072	0.0650354	0.334656	0.490723	0.206104	0.054707	0.193726	0.204319	0.12312	0.207088	0.236315
p00307	Q06647	ATP synthase subunit O, mitochondrial OS=Rattus norvegicus GN=Atp5o PE=1 SV=1	LGNTQGVISAFSTIMSVHR	Deamidated (NQ); Oxidation (M)	679.021	30.8739	3	x000001000000000200000	8.70682	8.70682	8.70682	30.8739	30.8739	146.64	0.0127859	0.0127859	30.85	30.85	1	118	136	6.97	1205: Scan 3128 (rt=30.8739) [C:\Data\Jenny\Jenna\3E3.raw]	3E3.raw	4864.86		Atp5o seq: 118 - 136 + Deamidated (NQ); Oxidation (M)	p00307	0.292217	0.447249	0.494195	1.18254	0.120499	0.122515	1.24128	0.452726	0.79766	0.193444	0.416035	1.04404	1.00481	0.731909	0.741669	1.11257	0.60405	0.484254	0.612794	0.89774
p00308	Q06647	ATP synthase subunit O, mitochondrial OS=Rattus norvegicus GN=Atp5o PE=1 SV=1	LGNTQGVISAFSTIMSVHR	Oxidation (M)	678.688	31.2688	3	x000000000000000200000	1.63253	-0.182486	-0.145295	13.088	31.9845	91.16	3.46354e-05	3.46354e-05	56.48	56.48	18	118	136	48.17	1597: Sum of 2 scans in range 3632 (rt=31.2688) to 3664 (rt=31.5316) [C:\Data\Jenny\Jenna\4E3.raw]	4E3.raw	154465		Atp5o seq: 118 - 136 + Oxidation (M)	p00308	0.401799	0.629228	0.707979	1.77159	0.164531	0.060794	1.77214	0.632655	1.16212	0.182589	0.581048	1.47575	1.44923	1.0339	1.06202	1.63254	0.877649	0.657529	0.850377	1.29442
p00309	Q06647	ATP synthase subunit O, mitochondrial OS=Rattus norvegicus GN=Atp5o PE=1 SV=1	LGNTQGVISAFSTIMSVHR		673.354	40.0239	3	x000000000000000000000	-0.0654424	-2.08821	-1.07683	39.594	40.0239	91.16	0.00763039	0.00763039	31.93	31.93	2	118	136	31.93	2019: Scan 4663 (rt=40.0239) [C:\Data\Jenny\Jenna\4E3.raw]	4E3.raw	2872.62		Atp5o seq: 118 - 136 no mod	p00309		0.00625078	0.0217602	0.0184097		0.00291871	0.119443	0.0069919	0.00437811	0.00420146	0.0187645	0.033242	0.0152029	0.0123321	0.156833	0.075105	0.0154736	0.0431178	0.0151465	0.0648682
p00310	P00564	Creatine kinase M-type OS=Rattus norvegicus GN=Ckm PE=1 SV=2	LGSSEVEQVQLVVDGVK		893.482	34.8054	2	x0000000000000000000	-1.80565	-1.80565	-1.80565	34.8054	34.8054	408.957	1.05556e-07	1.05556e-07	79.45	79.45	1	342	358	63.5	1754: Scan 4057 (rt=34.8054) [C:\Data\Jenny\Jenna\1E3.raw]	1E3.raw	11579.4		Ckm seq: 342 - 358 no mod	p00310	0.0114289	0.0762553		0.0640464	0.00783073	0.0206213	0.0196141	0.0028721	0.0178952		0.00664993	0.0599076	0.163371	0.0544465	0.00108399	0.0248677	0.0505769	0.0127346	0.0281509	0.0609422
p00311	P17764	Acetyl-CoA acetyltransferase, mitochondrial OS=Rattus norvegicus GN=Acat1 PE=1 SV=1	LGTIAIQGAIEK		607.361	22.1604	2	x00000000000000	-1.56345	-0.161622	-0.862534	22.1604	31.9404	164.08	0.00775527	0.00775527	27.07	27.07	2	64	75	8.2	860: Scan 2165 (rt=22.1604) [C:\Data\Jenny\Jenna\3E3.raw]	3E3.raw	1341.73		Acat1 seq: 64 - 75 no mod	p00311																	#DIV/0!	#DIV/0!	#DIV/0!	#DIV/0!
p00312	P51650	Succinate-semialdehyde dehydrogenase, mitochondrial OS=Rattus norvegicus GN=Aldh5a1 PE=1 SV=2	LGTVADCGVPEAR		644.322	18.6313	2	x000000000000000	-0.142232	-0.142232	-0.142232	18.6313	18.6313	31.18	0.00929736	0.00929736	31.18	31.18	1	75	87	30.91	806: Scan 1976 (rt=18.6313) [C:\Data\Jenny\Jenna\1E3.raw]	1E3.raw	3888.15		Aldh5a1 seq: 75 - 87 no mod	p00312	0.0296768	0.0329372		0.0292617	0.0389735	0.0209379	0.0286201	0.0163955	0.059678	0.00425946			0.0680365	0.0370744		0.0357455	0.0306252	0.0262317	0.0319687	0.0469521
p00313	O88989	Malate dehydrogenase, cytoplasmic OS=Rattus norvegicus GN=Mdh1 PE=1 SV=3	LGVTADDVK		459.251	9.55652	2	x00000000000	-0.331702	-0.331702	-0.331702	9.55652	9.55652	264.03	1.37249e-05	1.37249e-05	56.95	56.95	1	171	179	55.26	186: Sum of 2 scans in range 719 (rt=9.55652) to 754 (rt=9.85457) [C:\Data\Jenny\Jenna\3E3.raw]	3E3.raw	35368.1		Mdh1 seq: 171 - 179 no mod	p00313	0.200059	0.175866	0.186403	0.00116079	0.0122199	1.42716	0.00794348	0.248021	0.310807	0.811469	0.280153	0.184365	0.00384794	0.00820134	0.434921	0.297662	0.140872	0.423837	0.396699	0.186158
p00314	P25809	Creatine kinase U-type, mitochondrial OS=Rattus norvegicus GN=Ckmt1 PE=1 SV=1	LGYILTCPSNLGTGLR		839.454	37.3431	2	x000000000000000000	2.06334	0.644048	0.676846	37.3431	37.6837	48.09	0.000135058	0.000135058	48.09	48.09	4	311	326	48.09	1865: Sum of 2 scans in range 4349 (rt=37.3431) to 4383 (rt=37.6345) [C:\Data\Jenny\Jenna\1E3.raw]	1E3.raw	93053.5		Ckmt1 seq: 311 - 326 no mod	p00314	0.00521456	0.0167589	0.00495867	0.0457094			0.00617201	0.00327087			0.00694737	0.0990886	0.0512448	0.00815637	0.0147167	0.0250233	0.0181604	0.00472144	0.053018	0.0247853
p00315	Q5XIC0	Enoyl-CoA delta isomerase 2, mitochondrial OS=Rattus norvegicus GN=Eci2 PE=1 SV=1	LHAVNEEECTTLR		757.867	12.0724	2	x000000000000000	-0.514627	-0.514627	-0.514627	12.0724	12.0724	66.84	0.000103479	0.000103479	51.42	51.42	1	357	369	51.42	343: Scan 1091 (rt=12.0724) [C:\Data\Jenny\Jenna\1E3.raw]	1E3.raw	7974.02		Eci2 seq: 357 - 369 no mod	p00315	0.0250303	0.00958447	0.00144511	0.00655579	0.024002	0.00795447	0.0134309		0.0177448			0.00351698		0.0287402			0.0106539	0.0151291	0.0106309	0.0287402
p00316	P11517	Hemoglobin subunit beta-2 OS=Rattus norvegicus PE=1 SV=2	LHVDPENFR		563.787	14.9127	2	x00000000000	-1.41619	-0.0124383	-0.0717425	9.55652	30.561	417.34	0.0205501	0.0205501	26.01	26.01	16	97	105	21.92	567: Sum of 2 scans in range 1486 (rt=14.9127) to 1521 (rt=15.1767) [C:\Data\Jenny\Jenna\4E2.raw]	4E2.raw	194683		seq: 97 - 105 no mod	p00316	0.571518	0.928564	0.610416	1.00807	1.07729	1.84997	0.562944	1.15145	1.11327	1.76174	1.16057	1.49489	1.73911	3.7701	1.06766	1.33473	0.779643	1.16041	1.38262	1.9779
p00317	P42123	L-lactate dehydrogenase B chain OS=Rattus norvegicus GN=Ldhb PE=1 SV=2	LIAPVADDETAVPNNK		833.937	19.4243	2	x000000000000000000	1.42989	-0.431009	0.305848	18.2549	31.584	538.35	5.59395e-08	5.59395e-08	83.26	83.26	16	8	23	79.66	860: Sum of 2 scans in range 2083 (rt=19.4243) to 2124 (rt=19.7175) [C:\Data\Jenny\Jenna\1E3.raw]	1E3.raw	46562.4		Ldhb seq: 8 - 23 no mod	p00317	0.634812	0.615798	0.373756	0.452169	0.756784	0.948718	0.681872	0.538604	0.839742	0.704973	0.389671	0.474144	1.24035	1.29909	0.380878	0.767367	0.519134	0.731495	0.602132	0.921922
p00318	P09605	Creatine kinase S-type, mitochondrial OS=Rattus norvegicus GN=Ckmt2 PE=1 SV=2	LIDDHFLFDKPVSPLLTCAGMAR	Oxidation (M)	859.108	38.8702	3	x0000000000000000000002000	1.45943	1.45943	1.45943	38.8702	38.8702	503.3	9.85173e-05	9.85173e-05	52.52	52.52	1	221	243	52.52	1913: Scan 4534 (rt=38.8702) [C:\Data\Jenny\Jenna\1E3.raw]	1E3.raw	25840.3		Ckmt2 seq: 221 - 243 + Oxidation (M)	p00318		0.0194816	0.00134239	0.0148493			0.00210793	0.00362097				0.012933	0.0225172	0.00522601	0.00199125		0.0118911	0.00286445	0.012933	0.0099115
p00319	P56574	Isocitrate dehydrogenase [NADP], mitochondrial OS=Rattus norvegicus GN=Idh2 PE=1 SV=2	LIDDMVAQVLK	Oxidation (M)	630.848	27.9679	2	x0000020000000	2.62606	-0.00952623	0.386764	20.0559	28.245	244.76	3.80026e-06	2.06407e-05	63.34	58.37	30	289	299	56.51	1486: Sum of 2 scans in range 3358 (rt=27.9679) to 3392 (rt=28.2453) [C:\Data\Jenny\Jenna\2E4.raw]	2E4.raw	16627		Idh2 seq: 289 - 299 + Oxidation (M)	p00319	0.682787	0.411119	0.3829	0.573757	0.394149	0.597831	1.50968	0.968452	0.611153	0.54204	0.882686	0.754459	0.940253	1.31842	0.70599	0.882075	0.512641	0.867529	0.697585	0.961685
p00320	Q4KLG2	GTPase IMAP family member 8 OS=Rattus norvegicus GN=Gimap8 PE=2 SV=1	LIENIGSQR	Phospho (ST)	555.269	15.9938	2	x00000003000	-5.09507	-5.09507	-5.09507	15.9938	15.9938	22.09	0.0475873	0.0475873	22.09	22.09	1	194	202	11.64	613: Sum of 2 scans in range 1619 (rt=15.9938) to 1654 (rt=16.2603) [C:\Data\Jenny\Jenna\1E3.raw]	1E3.raw	33634.1	200	Gimap8 pS200	p00320	0.391558	0.387452		0.381289	0.589256	2.5663	0.147234	0.0532512	1.3307	3.0779	0.00402356	0.140281	0.886178	2.4681	0.161703	0.0759013	0.386766	0.839011	1.13823	0.89797
p00321	P68370	Tubulin alpha-1A chain OS=Rattus norvegicus GN=Tuba1a PE=1 SV=1	LIGQIVSSITASLR		729.437	44.3385	2	x0000000000000000	0.847712	-2.98245	-0.626349	44.3385	45.3077	75.54	5.44546e-08	5.44546e-08	75.54	75.54	6	230	243	75.54	2055: Sum of 2 scans in range 5021 (rt=44.3385) to 5047 (rt=44.5776) [C:\Data\Jenny\Jenna\4E4.raw]	4E4.raw	5654.39		Tuba1a seq: 230 - 243 no mod	p00321		0.00366286	0.00444352	0.0146218			0.0448619	0.00470298			0.0071783	0.00685251	0.00554611	0.00204984	0.0700068	0.0447995	0.00757607	0.0247824	0.00701541	0.0306006
p00322	Q64541	Sodium/potassium-transporting ATPase subunit alpha-4 OS=Rattus norvegicus GN=Atp1a4 PE=2 SV=1	LIIVEGCQR		515.789	18.7009	2	x00000000000	-1.184	-1.184	-0.2368	18.7009	18.7009	23.6	0.040596	0.040596	23.6	23.6	5	704	712	15.4	812: Scan 1985 (rt=18.7009) [C:\Data\Jenny\Jenna\1E3.raw]	1E3.raw	103546		Atp1a4 seq: 704 - 712 no mod	p00322	0.532113	0.0266222	0.144618			0.0623255			0.436336		0.021199		0.0625285	0.0648798	0.439152		0.234451	0.0623255	0.228768	0.188854
p00323	P56574	Isocitrate dehydrogenase [NADP], mitochondrial OS=Rattus norvegicus GN=Idh2 PE=1 SV=2	LILPHVDVQLK		425.6	28.8748	3	x0000000000000	0.352495	-0.0714411	0.140527	28.7643	28.8748	706.27	0.0278612	0.0278612	15.55	15.55	2	70	80	15.55	1353: Sum of 2 scans in range 3069 (rt=28.8748) to 3100 (rt=29.1442) [C:\Data\Jenny\Jenna\2E3.raw]	2E3.raw	3030.18		Idh2 seq: 70 - 80 no mod	p00323	0.0785071	0.186319	0.0128801	0.741212	0.0480074	0.174044	0.407302	0.109991	0.240664	0.127909	0.107335	0.244763	0.611336	0.262105	0.0878674	0.194137	0.25473	0.184836	0.180168	0.288861
p00324	P07483	Fatty acid-binding protein, heart OS=Rattus norvegicus GN=Fabp3 PE=1 SV=2	LILTLTHGNVVSTR		762.45	22.6206	2	x0000000000000000	1.23122	-0.712465	-0.223262	21.1318	23.2291	101.18	1.90438e-08	1.90438e-08	79.99	79.99	12	114	127	79.99	1204: Scan 2625 (rt=22.6206) [C:\Data\Jenny\Jenna\4E5.raw]	4E5.raw	22777.9		Fabp3 seq: 114 - 127 no mod	p00324	0.135024	0.192654	0.149159	0.448639	0.0887303	0.199509	0.536374	0.456336	0.212582	0.384152	0.257373	0.355366	0.617971	0.35848	0.304313	1.10311	0.231369	0.320237	0.302368	0.595969
p00325	P07483	Fatty acid-binding protein, heart OS=Rattus norvegicus GN=Fabp3 PE=1 SV=2	LILTLTHGNVVSTR		508.636	22.5161	3	x0000000000000000	0.340801	-0.0137896	0.215217	21.0629	22.7922	101.18	8.01223e-05	8.01223e-05	43.75	43.75	8	114	127	40.44	1197: Sum of 2 scans in range 2610 (rt=22.5161) to 2651 (rt=22.8024) [C:\Data\Jenny\Jenna\4E5.raw]	4E5.raw	106167		Fabp3 seq: 114 - 127 no mod	p00325	0.492146	0.987141	0.544688	1.81481	0.435352	1.39171	3.04258	1.52727	1.05918	2.40561	1.00787	1.34152	2.60288	2.09609	1.29024	4.71734	0.959696	1.59923	1.45355	2.67664
p00326	Q6AY56	Tubulin alpha-8 chain OS=Rattus norvegicus GN=Tuba8 PE=2 SV=1	LISQIVSSITASLR		744.443	47.0074	2	x0000000000000000	0.911981	-1.64372	-0.254142	46.1183	47.2887	77.62	3.63261e-08	3.63261e-08	77.62	77.62	32	230	243	77.62	2310: Sum of 2 scans in range 5565 (rt=47.0074) to 5589 (rt=47.2236) [C:\Data\Jenny\Jenna\2E4.raw]	2E4.raw	15609.2		Tuba8 seq: 230 - 243 no mod	p00326		0.022842	0.0186564	0.0579942	0.00163565		0.128006	0.0229022			0.0221081	0.053294	0.047982	0.0177281	0.271941	0.209624	0.0331642	0.050848	0.0377011	0.136819
p00327	P04797	Glyceraldehyde-3-phosphate dehydrogenase OS=Rattus norvegicus GN=Gapdh PE=1 SV=3	LISWYDNEYGYSNR		890.405	31.0512	2	x0000000000000000	2.07444	-0.0618398	0.710219	30.0735	31.2241	682.58	8.15547e-08	8.15547e-08	83.19	83.19	9	308	321	81.68	1563: Sum of 2 scans in range 3601 (rt=31.0512) to 3635 (rt=31.3351) [C:\Data\Jenny\Jenna\1E3.raw]	1E3.raw	57031.1		Gapdh seq: 308 - 321 no mod	p00327	0.0610333	0.147369	0.0325382	0.404112	0.0784158	0.0778056	0.182013	0.0518287	0.428572	0.0772053	0.0751954	0.385505	0.764792	0.288763	0.0910495	0.301389	0.161263	0.0975157	0.24162	0.361499
p00328	P42123	L-lactate dehydrogenase B chain OS=Rattus norvegicus GN=Ldhb PE=1 SV=2	LKDDEVAQLR		593.825	9.25953	2	x000000000000	-8.5204	-0.187241	-2.21149	8.16817	9.64166	538.35	6.81207e-05	6.81207e-05	50.91	50.91	6	309	318	38.37	181: Sum of 2 scans in range 717 (rt=9.25953) to 751 (rt=9.51483) [C:\Data\Jenny\Jenna\1E3.raw]	1E3.raw	8012.34		Ldhb seq: 309 - 318 no mod	p00328	0.331587	0.32198	0.243994	0.222167	0.486533	0.754725	0.406453	0.233481	0.439171	0.593556	0.244229	0.242979	0.61626	0.731355	0.285041	0.453696	0.279932	0.470298	0.379984	0.521588
p00329	P15999	ATP synthase subunit alpha, mitochondrial OS=Rattus norvegicus GN=Atp5a1 PE=1 SV=2	LKEIVTNFLAGFEP		789.432	45.4086	2	x0000000000000000	-1.59432	-1.59432	-1.59432	45.4086	45.4086	291.89	0.000882815	0.000882815	39.49	39.49	1	540	553	39.49	2084: Scan 5137 (rt=45.4086) [C:\Data\Jenny\Jenna\4E4.raw]	4E4.raw	1754.89		Atp5a1 seq: 540 - 553 no mod	p00329		0.019816	0.00583908	0.0403772	0.000236625	0.00290751	0.0575874	0.00289463	0.00696422		0.0109365	0.00768794	0.025608	0.0128561	0.08386	0.0282523	0.0220108	0.0159065	0.00852954	0.0376441
p00330	Q9WVK7	Hydroxyacyl-coenzyme A dehydrogenase, mitochondrial OS=Rattus norvegicus GN=Hadh PE=2 SV=1	LKNELFQR		524.301	9.94466	2	x0000000000	-0.326776	-0.326776	-0.326776	9.94466	9.94466	26.73	0.00997925	0.00997925	26.73	26.73	1	126	133	26.73	205: Scan 764 (rt=9.94466) [C:\Data\Jenny\Jenna\3E3.raw]	3E3.raw	7103.11		Hadh seq: 126 - 133 no mod	p00330	0.0588923		0.0358013	0.0420702	0.0984408	0.167322	0.104115		0.070345	0.0934799	0.0266602	0.0229115	0.0902959	0.10867	0.0751438	0.0467143	0.0455879	0.123292	0.0533492	0.0802061
p00331	Q60587	Trifunctional enzyme subunit beta, mitochondrial OS=Rattus norvegicus GN=Hadhb PE=1 SV=1	LKPAFIKPYGTVTAANSSFLTDGASAMLIMSEDR	2 Oxidation (M)	909.459	34.1399	4	x000000000000000000000000000200200000	-0.20667	-0.20667	-0.20667	34.1399	34.1399	104.32	0.000428966	0.000428966	47.1	47.1	1	293	326	44.99	1724: Scan 3978 (rt=34.1399) [C:\Data\Jenny\Jenna\1E3.raw]	1E3.raw	7206.91		Hadhb seq: 293 - 326 + 2 Oxidation (M)	p00331				0.0235164								0.00263294		0.00634341	0.01943		0.0235164	#DIV/0!	0.00263294	0.0128867
p00332	P63039	60 kDa heat shock protein, mitochondrial OS=Rattus norvegicus GN=Hspd1 PE=1 SV=1	LKVGLQVVAVK		577.386	18.4139	2	x0000000000000	-2.69094	-2.69094	-2.69094	18.4139	18.4139	136.54	0.0250035	0.0250035	16.02	16.02	1	291	301	16.02	664: Scan 1738 (rt=18.4139) [C:\Data\Jenny\Jenna\3E3.raw]	3E3.raw	933.175		Hspd1 seq: 291 - 301 no mod	p00332		0.00718891	0.0252644	0.180654		0.03942	0.289566	0.074558	0.018917	0.0216544	0.0960761	0.124887		0.00987221	0.185384	0.209942	0.0710357	0.134515	0.0653837	0.135066
p00333	P11884	Aldehyde dehydrogenase, mitochondrial OS=Rattus norvegicus GN=Aldh2 PE=1 SV=1	LLCGGGAAADR		502.254	9.02116	2	x0000000000000	0.852874	-1.42146	-0.126503	8.20543	9.57871	266.4	0.00066485	0.00066485	41.55	41.55	11	386	396	39.79	168: Scan 687 (rt=9.02116) [C:\Data\Jenny\Jenna\1E3.raw]	1E3.raw	104295		Aldh2 seq: 386 - 396 no mod	p00333	0.399773	0.30731	0.256342	0.190016	0.781278	0.956551	0.483871	0.128899	1.00755	0.543295	0.382971	0.286646	0.469202	0.467243	0.34239	0.200075	0.28836	0.58765	0.555116	0.369727
p00334	P30904	Macrophage migration inhibitory factor OS=Rattus norvegicus GN=Mif PE=1 SV=4	LLCGLLSDR		495.276	32.0945	2	x00000000000	-0.332815	-0.332815	-0.332815	32.0945	32.0945	24.35	0.026628	0.026628	24.35	24.35	1	79	87	16.69	1611: Sum of 2 scans in range 3730 (rt=32.0945) to 3761 (rt=32.3425) [C:\Data\Jenny\Jenna\1E3.raw]	1E3.raw	9352.5		Mif seq: 79 - 87 no mod	p00334	0.00069676	0.00703731	0.00134053		0.0060647			0.00905454				0.0469204			0.000631289	0.0188876	0.00302487	0.00755962	0.0469204	0.00975946
p00335	P12346	Serotransferrin OS=Rattus norvegicus GN=Tf PE=1 SV=3	LLEACTFHK		531.276	15.0818	2	x00000000000	1.42475	-0.234787	0.0433734	8.20543	15.2759	275.6	0.00267996	0.00267996	35.45	35.45	4	689	697	25.42	526: Sum of 2 scans in range 1427 (rt=15.0818) to 1462 (rt=15.3757) [C:\Data\Jenny\Jenna\2E3.raw]	2E3.raw	45884.4		Tf seq: 689 - 697 no mod	p00335						0.00228952	0.00466128		0.00210404	0.0040388					0.0159478		#DIV/0!	0.0034754	0.00307142	0.0159478
p00336	P00406	Cytochrome c oxidase subunit 2 OS=Rattus norvegicus GN=Mtco2 PE=2 SV=2	LLEVDNR		429.738	9.77137	2	x000000000	0.122455	0.122455	0.122455	9.77137	9.77137	26.93	0.0107467	0.0107467	26.93	26.93	1	135	141	13.88	197: Sum of 2 scans in range 744 (rt=9.77137) to 776 (rt=10.0515) [C:\Data\Jenny\Jenna\3E3.raw]	3E3.raw	7944.43		Mtco2 seq: 135 - 141 no mod	p00336	0.111465	0.209612	0.47761	0.699116	0.26951	0.994171	0.706653	38.2829	0.269296	0.785484	0.569827	0.781364	0.30446	0.763741	0.763126	1.14713	0.374451	10.0633	0.601493	0.744613
p00337	P11980	Pyruvate kinase PKM OS=Rattus norvegicus GN=Pkm PE=1 SV=3	LLFEELAR		495.785	32.8972	2	x0000000000	-1.11363	-1.11363	-1.11363	32.8972	32.8972	50.28	0.0428612	0.0428612	19.59	19.59	1	393	400	19.38	1538: Scan 3516 (rt=32.8972) [C:\Data\Jenny\Jenna\2E3.raw]	2E3.raw	1771.03		Pkm seq: 393 - 400 no mod	p00337	0.0550705	0.0842549	0.0503294	0.121232	0.0808852	0.0977979	0.0745938	0.0742592	0.130918	0.0884371	0.0381231	0.0994927	0.269799	0.163665	0.0472558	0.175476	0.0777217	0.081884	0.0892427	0.164049
p00338	P11517	Hemoglobin subunit beta-2 OS=Rattus norvegicus PE=1 SV=2	LLGNMIVIVLGHHLGK	Oxidation (M)	865.513	30.5679	2	x000002000000000000	2.52746	-0.213996	0.292755	29.958	31.1971	416.92	8.41762e-05	8.41762e-05	40.96	40.96	34	106	121	40.96	1901: Sum of 2 scans in range 3807 (rt=30.5679) to 3848 (rt=30.861) [C:\Data\Jenny\Jenna\1E5.raw]	1E5.raw	449395		seq: 106 - 121 + Oxidation (M)	p00338	0.0728882	0.424572	0.209539	1.7589	0.114516	0.251263	0.684666	0.965643	0.619883	0.0208431	0.357519	1.32456	1.20667	0.432154	1.32618	1.71628	0.616475	0.504022	0.580701	1.17032
p00339	P11517	Hemoglobin subunit beta-2 OS=Rattus norvegicus PE=1 SV=2	LLGNMIVIVLGHHLGK	Oxidation (M)	577.344	30.475	3	x000002000000000000	2.45458	0.0948521	0.539557	29.8658	31.1259	416.92	2.51593e-07	2.51593e-07	66.6	66.6	40	106	121	64.26	1895: Sum of 4 scans in range 3795 (rt=30.475) to 3909 (rt=31.3012) [C:\Data\Jenny\Jenna\1E5.raw]	1E5.raw	3.74655e+06		seq: 106 - 121 + Oxidation (M)	p00339	2.04841	8.12379	4.29866	20.7117	3.7416	8.03565	19.5007	16.6103	14.2056	1.52643	8.96212	17.9625	22.8098	12.8724	27.7391	24.1947	8.79564	11.9721	10.6642	21.904
p00340	P11517	Hemoglobin subunit beta-2 OS=Rattus norvegicus PE=1 SV=2	LLGNMIVIVLGHHLGK	Oxidation (M)	433.26	30.711	4	x000002000000000000	2.32387	0.0104106	0.474838	30.0914	31.1345	416.92	0.000106096	0.000106096	40.35	40.35	40	106	121	40.35	1915: Sum of 3 scans in range 3827 (rt=30.711) to 3907 (rt=31.2874) [C:\Data\Jenny\Jenna\1E5.raw]	1E5.raw	7.69772e+06		seq: 106 - 121 + Oxidation (M)	p00340	3.21416	10.7728	5.56854	27.2919	5.68508	11.5027	25.1141	17.6509	20.5899	3.13492	12.534	25.7986	29.4752	19.1736	38.4946	37.7608	11.7119	14.9882	15.5144	31.226
p00341	P11517	Hemoglobin subunit beta-2 OS=Rattus norvegicus PE=1 SV=2	LLGNMIVIVLGHHLGK		857.515	38.0377	2	x000000000000000000	1.56916	1.56916	0.784582	38.0377	38.0377	261.49	1.31826e-05	1.31826e-05	48.8	48.8	2	106	121	48.8	1817: Scan 4327 (rt=38.0377) [C:\Data\Jenny\Jenna\4E4.raw]	4E4.raw	12814		seq: 106 - 121 no mod	p00341			0.00301148	0.00688195			0.0235348	0.00767443	0.00168861		0.0031146	0.0740574		0.00357413	0.241755	0.136288	0.00494671	0.0156046	0.0262869	0.127206
p00342	P11517	Hemoglobin subunit beta-2 OS=Rattus norvegicus PE=1 SV=2	LLGNMIVIVLGHHLGK		429.261	38.9165	4	x000000000000000000	1.10682	-0.200816	0.188557	37.9591	38.9165	413.65	0.000432905	0.000432905	34.05	34.05	8	106	121	34.04	2129: Sum of 2 scans in range 4773 (rt=38.9165) to 4811 (rt=39.2561) [C:\Data\Jenny\Jenna\4E5.raw]	4E5.raw	130834		seq: 106 - 121 no mod	p00342	0.00602376	0.0411928	0.108598	0.202906	0.0599651	0.00316719	0.632706	0.17842	0.0720792	0.00177957	0.120706	0.923697	0.193725	0.0565934	1.68414	1.64864	0.0896801	0.218565	0.279565	0.895775
p00343	Q09073	ADP/ATP translocase 2 OS=Rattus norvegicus GN=Slc25a5 PE=1 SV=3	LLLQVQHASK		568.844	9.88152	2	x000000000000	0.759022	0.0369825	0.0519515	9.07057	10.7051	137.81	0.00139328	0.00139328	30.99	30.99	10	34	43	21.05	275: Scan 825 (rt=9.88152) [C:\Data\Jenny\Jenna\1E5.raw]	1E5.raw	152237		Slc25a5 seq: 34 - 43 no mod	p00343	0.32447	0.256123	0.310673	0.745921	0.29835	1.25157	1.80839	0.636276	0.290514	1.08554	0.596707	0.324334	0.462909	0.866067	1.04831	0.631775	0.409297	0.998646	0.574274	0.752266
p00344	P70531	Eukaryotic elongation factor 2 kinase OS=Rattus norvegicus GN=Eef2k PE=1 SV=1	LLQSAKTILR	Phospho (ST)	611.85	17.6774	2	x000000030000	-0.0474754	-0.800535	-0.424005	17.6774	17.8495	36.64	0.000888759	0.000888759	36.64	36.64	2	341	350	16.25	786: Scan 1930 (rt=17.6774) [C:\Data\Jenny\Jenna\3E4.raw]	3E4.raw	12333.1	347	Eef2k pT347	p00344	0.0510943	0.0897635	0.186195	0.0681567	0.10378	0.0526131	0.232493	0.167244	0.0903845	0.102961	0.392037	0.149748	0.122448	0.106024	0.276441	0.259266	0.0988024	0.139033	0.183783	0.191045
p00345	P11517	Hemoglobin subunit beta-2 OS=Rattus norvegicus PE=1 SV=2	LLVVYPWTQR		637.868	35.3324	2	x000000000000	3.13726	-0.0973528	0.535439	9.74123	37.9591	416.92	8.29981e-06	8.29981e-06	56.25	56.25	40	32	41	51.75	2199: Sum of 3 scans in range 4444 (rt=35.3324) to 4513 (rt=35.8837) [C:\Data\Jenny\Jenna\1E5.raw]	1E5.raw	1.26975e+06		seq: 32 - 41 no mod	p00345	0.565091	1.66286	0.323888	7.92715	0.509892	1.09453	1.3668	2.05892	1.76295	0.837507	0.475343	5.8507	4.4515	4.71906	0.374924	3.8008	2.61975	1.25753	2.23162	3.33657
p00346	P11240	Cytochrome c oxidase subunit 5A, mitochondrial OS=Rattus norvegicus GN=Cox5a PE=1 SV=1	LNDFASAVR		496.762	16.9128	2	x00000000000	-0.861314	-0.17549	-0.929897	16.4799	34.7156	36.97	0.00138627	0.00138627	36.97	36.97	5	95	103	25.77	693: Scan 1755 (rt=16.9128) [C:\Data\Jenny\Jenna\4E2.raw]	4E2.raw	30534.5		Cox5a seq: 95 - 103 no mod	p00346	0.00142433	0.11661	0.158024	0.0873613	0.171589	0.579846	0.436392	0.120374	0.242781	0.470196	0.257777	0.106702	0.217449	0.559261	0.423871	0.197332	0.090855	0.32705	0.269364	0.349478
p00347	Q499N5	Acyl-CoA synthetase family member 2, mitochondrial OS=Rattus norvegicus GN=Acsf2 PE=2 SV=1	LNMPGELCIR	Oxidation (M)	581.292	19.5786	2	x000200000000	-2.16102	-0.265387	-1.34532	16.6782	34.7156	235.88	0.0012213	0.0012213	39.11	39.11	3	455	464	36.8	868: Sum of 2 scans in range 2105 (rt=19.5786) to 2144 (rt=19.8593) [C:\Data\Jenny\Jenna\1E3.raw]	1E3.raw	9024.94		Acsf2 seq: 455 - 464 + Oxidation (M)	p00347	0.0978384	0.109458	0.0524507	0.0637237	0.156773	0.119615	0.088166	0.0617432	0.244078	0.0880545	0.00743826	0.112579	0.310911	0.140569	0.00595084	0.0731902	0.0808678	0.106574	0.113037	0.132655
p00348	P48500	Triosephosphate isomerase OS=Rattus norvegicus GN=Tpi1 PE=1 SV=2	LPADTEVVCAPPTAYIDFAR		1075.04	41.852	2	x0000000000000000000000	1.44828	1.44828	1.44828	41.852	41.852	249.34	2.04532e-08	2.04532e-08	89.87	89.87	1	34	53	81.83	2033: Scan 4895 (rt=41.852) [C:\Data\Jenny\Jenna\1E3.raw]	1E3.raw	27610.4		Tpi1 seq: 34 - 53 no mod	p00348		0.0181019		0.0161625								0.00718316	0.0144699				0.0171322	#DIV/0!	0.00718316	0.0144699
p00349	P85125	Polymerase I and transcript release factor OS=Rattus norvegicus GN=Ptrf PE=1 SV=1	LPAKLSVSK	Phospho (ST)	511.786	10.0959	2	x00000030000	-1.46639	-0.135088	-0.407005	10.0959	11.4218	117.194	0.000830226	0.000830226	37.71	37.71	9	164	172	7.97	267: Sum of 3 scans in range 875 (rt=10.0959) to 958 (rt=10.6608) [C:\Data\Jenny\Jenna\1E4.raw]	1E4.raw	679177	169	Ptrf seq: 164 - 172 + Phospho (ST)	p00349	10.1721	6.16247	6.01429	1.96582	5.11393	0.920997	0.415493	0.338339	0.552083	0.517299	0.340165	0.103725	0.00370779	0.00758995			6.07868	1.69719	0.378318	0.00564887
p00350	P30835	6-phosphofructokinase, liver type OS=Rattus norvegicus GN=Pfkl PE=2 SV=3	LPLMECVQVTK	Oxidation (M)	638.836	23.1808	2	x0000200000000	-0.320619	-0.320619	-0.16031	23.1808	23.1808	28.06	0.0160223	0.0160223	28.06	28.06	2	346	356	26.47	1116: Sum of 2 scans in range 2601 (rt=23.1808) to 2634 (rt=23.4337) [C:\Data\Jenny\Jenna\1E3.raw]	1E3.raw	15861.8		Pfkl seq: 346 - 356 + Oxidation (M)	p00350	0.0266251		0.0178314	0.064071	0.0472079	0.0107873		0.0211768	0.130123	0.0159654	0.0185246	0.161391	0.101116	0.0486235	0.0092903	0.0486464	0.0361758	0.0263907	0.0815008	0.051919
p00351	P13437	3-ketoacyl-CoA thiolase, mitochondrial OS=Rattus norvegicus GN=Acaa2 PE=2 SV=1	LPMGMTAENLAAK	2 Oxidation (M)	689.838	11.3738	2	x000202000000000	-2.19575	-1.46988	-1.83282	11.3738	11.6287	501.327	0.00048702	0.00048702	43.88	43.88	2	159	171	43.88	294: Scan 997 (rt=11.3738) [C:\Data\Jenny\Jenna\1E3.raw]	1E3.raw	13319.1		Acaa2 seq: 159 - 171 + 2 Oxidation (M)	p00351	0.0973705	0.0384382	0.0450373	0.126913	0.138348	0.173356	0.188037	0.0774966	0.0719409	0.0771618	0.0639065	0.0859318	0.139686	0.13194	0.0583258	0.175054	0.0769397	0.144309	0.0747353	0.126251
p00352	P85125	Polymerase I and transcript release factor OS=Rattus norvegicus GN=Ptrf PE=1 SV=1	LRKSFTPDHVVYAR	Phospho (ST)	884.949	11.2643	2	x0000300000000000	0.897683	0.456478	0.677081	11.2643	11.519	249.029	6.90007e-05	6.90007e-05	53.72	53.72	2	299	312	27.48	377: Scan 1025 (rt=11.2643) [C:\Data\Jenny\Jenna\1E5.raw]	1E5.raw	57362	302	Ptrf pS302	p00352	0.452136	0.265471	0.281032	0.3309	0.149056		0.049044	0.0650935	0.0410545			0.0286784					0.332385	0.0877311	0.0348664	#DIV/0!
p00353	P85125	Polymerase I and transcript release factor OS=Rattus norvegicus GN=Ptrf PE=1 SV=1	LRKSFTPDHVVYAR	Phospho (ST)	590.302	11.3502	3	x0000300000000000	-1.76992	-0.853564	-0.804778	10.5774	35.7921	150.362	0.00104348	0.00104348	41.99	41.99	8	299	312	3.34	361: Sum of 2 scans in range 1041 (rt=11.3502) to 1081 (rt=11.6331) [C:\Data\Jenny\Jenna\1E2.raw]	1E2.raw	146667	302	Ptrf seq: 299 - 312 + Phospho (ST)	p00353	4.30039	2.45138	2.42808	3.1354	1.67812	0.214823	0.847847	0.696211	0.509904	0.119953	0.437437	0.309388	0.00729341	0.00308474			3.07881	0.859251	0.344171	0.00518907
p00354	P85125	Polymerase I and transcript release factor OS=Rattus norvegicus GN=Ptrf PE=1 SV=1	LRKSFTPDHVVYAR	Phospho (ST)	442.979	10.961	4	x0000003000000000	1.943	-0.138584	0.785308	10.5224	11.5741	249.029	0.0161447	0.0161447	29.92	29.92	6	299	312	1.77	350: Sum of 2 scans in range 981 (rt=10.961) to 1021 (rt=11.2378) [C:\Data\Jenny\Jenna\1E5.raw]	1E5.raw	1.11364e+06	304	Ptrf seq: 299 - 312 + Phospho (ST)	p00354	9.13167	5.95731	4.78708	6.43649	4.18198	0.63464	1.87914	1.16979	1.49878	0.33013	0.77676	0.581876	0.00229173		0.0191853	0.0383063	6.57814	1.96639	0.796886	0.0199278
p00355	P01946	Hemoglobin subunit alpha-1/2 OS=Rattus norvegicus GN=Hba1 PE=1 SV=3	LRVDPVNFK		544.317	16.2027	2	x00000000000	0.452781	-0.246637	0.0895744	15.0512	35.4731	295.87	0.0119755	0.0119755	26.66	26.66	15	92	100	17.15	777: Scan 1749 (rt=16.2027) [C:\Data\Jenny\Jenna\1E5.raw]	1E5.raw	248908		Hba1 seq: 92 - 100 no mod	p00355	0.850278	0.908728	0.391544	1.74141	1.24555	3.15324	1.47428	2.03069	1.26463	2.7651	0.693623	1.40378	2.03588	3.98465	1.03939	2.65864	0.97299	1.97594	1.53178	2.42964
p00356	P04041	Glutathione peroxidase 1 OS=Rattus norvegicus GN=Gpx1 PE=1 SV=4	LSAVAQSTVYAFSARPLAGGEPVSLGSLR	Phospho (ST)	995.514	42.0585	3	x0030000000000000000000000000000	0.964297	0.964297	0.964297	42.0585	42.0585	73.1572	4.72457e-07	4.72457e-07	74.84	74.84	1	6	34	45.31	2425: Scan 5313 (rt=42.0585) [C:\Data\Jenny\Jenna\1E2.raw]	1E2.raw	16943	7	Gpx1 pS7	p00356	0.00758674	0.148235	0.00299338	0.0225554													0.0453426	#DIV/0!	#DIV/0!	#DIV/0!
p00357	Q6AYS6	Sorting nexin-17 OS=Rattus norvegicus GN=Snx17 PE=2 SV=1	LSSKLSAVSLR	Phospho (ST)	620.836	18.9755	2	x0000003000000	0.580805	-0.193602	-0.270236	18.9755	19.5426	53.14	3.03305e-05	3.03305e-05	53.14	53.14	4	432	442	13.5	1009: Scan 2152 (rt=18.9755) [C:\Data\Jenny\Jenna\1E5.raw]	1E5.raw	69082	437	Snx17 pS437	p00357	1.42058	0.863474	0.820277	0.963331	0.522907	0.0538735	0.115778	0.174831	0.117699	0.0452165	0.106678		0.0962077		0.0482105		1.01692	0.216847	0.0898645	0.0722091
p00358	P00564	Creatine kinase M-type OS=Rattus norvegicus GN=Ckm PE=1 SV=2	LSVEALNSLTGEFK		754.405	38.2185	2	x0000000000000000	1.00545	1.00545	1.00545	38.2185	38.2185	81.81	8.16895e-06	8.16895e-06	60.9	60.9	1	157	170	56.34	2351: Scan 4798 (rt=38.2185) [C:\Data\Jenny\Jenna\1E5.raw]	1E5.raw	2161.53		Ckm seq: 157 - 170 no mod	p00358		0.0375835		0.0572838	0.00596411	0.0209138	0.0306654	0.00477005	0.0149018	0.00834899	0.00569971	0.0186876	0.0837137	0.0174116	0.00687211		0.0474336	0.0155784	0.0119095	0.0359992
p00359	Q9ESV6	Glyceraldehyde-3-phosphate dehydrogenase, testis-specific OS=Rattus norvegicus GN=Gapdhs PE=1 SV=1	LTGMAFR	Oxidation (M)	406.211	7.76377	2	x000020000	1.11179	0.667566	0.450127	7.30143	8.02192	102.9	0.00576485	0.00576485	32.03	32.03	14	324	330	30.63	98: Scan 532 (rt=7.76377) [C:\Data\Jenny\Jenna\2E4.raw]	2E4.raw	99838.2		Gapdhs seq: 324 - 330 + Oxidation (M)	p00359	0.288823	0.271879	0.136189	0.256279	0.741414	3.65125	1.18351	0.373914	0.827631	2.59027	0.442886	0.337147	0.598433	1.33515	0.857451	0.749649	0.238293	1.48752	1.04948	0.885171
p00360	Q9ER34	Aconitate hydratase, mitochondrial OS=Rattus norvegicus GN=Aco2 PE=1 SV=2	LTGTLSGWTSPK		624.336	22.8956	2	x00000000000000	-0.380217	-0.476475	-0.332089	8.02192	23.0458	666.6	9.52109e-06	9.52109e-06	59.43	59.43	4	234	245	57.94	1099: Sum of 2 scans in range 2563 (rt=22.8956) to 2598 (rt=23.1561) [C:\Data\Jenny\Jenna\1E3.raw]	1E3.raw	93931.5		Aco2 seq: 234 - 245 no mod	p00360	0.170297	0.214403	0.0734641	0.205811	0.28155	0.335616	0.384811	0.150962	0.381317	0.203763	0.103721	0.149366	0.478654	0.466191	0.122295	0.221012	0.165994	0.288235	0.209541	0.322038
p00361	Q9Z2L0	Voltage-dependent anion-selective channel protein 1 OS=Rattus norvegicus GN=Vdac1 PE=1 SV=4	LTLSALLDGK		515.81	36.2227	2	x000000000000	-1.91044	-1.91044	-1.91044	36.2227	36.2227	67.41	5.35577e-07	5.35577e-07	67.41	67.41	1	257	266	67.41	1686: Scan 3878 (rt=36.2227) [C:\Data\Jenny\Jenna\2E3.raw]	2E3.raw	5536.78		Vdac1 seq: 257 - 266 no mod	p00361	0.00979861	0.0170021	0.00433966	0.0862596		0.0177658	0.0372414	0.0170069	0.0142613		0.000334098		0.0419313		0.00657948	0.037229	0.02935	0.0240047	0.00729771	0.0285799
p00362	Q64595	cGMP-dependent protein kinase 2 OS=Rattus norvegicus GN=Prkg2 PE=2 SV=1	LVDFGFAK		448.748	26.6696	2	x0000000000	-0.194309	-0.194309	-0.194309	26.6696	26.6696	28.43	0.00667503	0.00667503	28.43	28.43	1	592	599	18.14	1053: Sum of 2 scans in range 2664 (rt=26.6696) to 2692 (rt=26.9306) [C:\Data\Jenny\Jenna\3E3.raw]	3E3.raw	10630.7		Prkg2 seq: 592 - 599 no mod	p00362	0.320245	0.19633	0.192202	0.246014	0.481478	0.550602	0.530502	0.279288	0.401911	0.420287	0.266384	0.294858	0.00208462	0.0134451	0.0124081	0.00440299	0.238698	0.460468	0.34586	0.0080852
p00363	P19629	L-lactate dehydrogenase C chain OS=Rattus norvegicus GN=Ldhc PE=1 SV=3	LVIITAGAR		457.297	18.7793	2	x00000000000	2.07106	0.49311	0.854722	17.34	18.7793	21.96	0.00636796	0.00636796	21.96	21.96	3	91	99	21.96	816: Scan 1984 (rt=18.7793) [C:\Data\Jenny\Jenna\4E3.raw]	4E3.raw	104874		Ldhc seq: 91 - 99 no mod	p00363	0.405151	0.265404	0.206546	1.01127	0.328228	1.10962	1.63236	0.763798	0.494104	1.96994	0.44042	0.43993	0.494601	0.665236	1.10048	0.799148	0.472093	0.958502	0.836099	0.764867
p00364	P56574	Isocitrate dehydrogenase [NADP], mitochondrial OS=Rattus norvegicus GN=Idh2 PE=1 SV=2	LVPGWTKPITIGR		719.433	25.0909	2	x000000000000000	-2.43867	-0.0445419	-0.670914	23.9623	25.1649	643.61	0.00279254	0.00279254	25.54	25.54	3	160	172	25.54	1235: Scan 2855 (rt=25.0909) [C:\Data\Jenny\Jenna\1E3.raw]	1E3.raw	7819.26		Idh2 seq: 160 - 172 no mod	p00364	0.0418835	0.0626472	0.0179331	0.210007	0.0344071	0.0238318	0.0243068	0.0609967	0.0805799	0.0163941	0.0179711	0.117285	0.179938	0.130104		0.0988245	0.0831177	0.0358856	0.0580576	0.136289
p00365	P56574	Isocitrate dehydrogenase [NADP], mitochondrial OS=Rattus norvegicus GN=Idh2 PE=1 SV=2	LVPGWTKPITIGR		479.958	24.9169	3	x000000000000000	0.250548	0.125274	0.0782962	24.9169	25.4168	643.61	0.000222331	0.000222331	36.53	36.53	4	160	172	35.58	1222: Sum of 2 scans in range 2832 (rt=24.9169) to 2865 (rt=25.1707) [C:\Data\Jenny\Jenna\1E3.raw]	1E3.raw	40726.7		Idh2 seq: 160 - 172 no mod	p00365	0.260556	0.389497	0.129158	1.07345	0.27581	0.282973	0.419863	0.292036	0.612112	0.166661	0.14725	0.783067	1.0975	0.723343	0.124228	0.559941	0.463165	0.31767	0.427272	0.626253
p00366	P10719	ATP synthase subunit beta, mitochondrial OS=Rattus norvegicus GN=Atp5b PE=1 SV=2	LVPLKETIK		520.84	11.1561	2	x00000000000	0.44245	0.44245	0.44245	11.1561	11.1561	518.27	0.00785236	0.00785236	21.05	21.05	1	481	489	21.05	281: Scan 968 (rt=11.1561) [C:\Data\Jenny\Jenna\1E3.raw]	1E3.raw	32438.4		Atp5b seq: 481 - 489 no mod	p00366	0.081215	0.0706494	0.0951775	0.112224	0.180164	0.448687	0.383071	0.0918099	0.162266	0.248811	0.181291	0.0896145	0.171805	0.22582	0.305722	0.173717	0.0898164	0.275933	0.170496	0.219266
p00367	P02770	Serum albumin OS=Rattus norvegicus GN=Alb PE=1 SV=2	LVQEVTDFAK		575.312	20.9809	2	x000000000000	1.45045	0.161935	0.763629	19.8541	25.4168	995.12	2.79135e-05	2.79135e-05	54.35	54.35	9	66	75	48.4	966: Sum of 2 scans in range 2298 (rt=20.9809) to 2332 (rt=21.2329) [C:\Data\Jenny\Jenna\1E3.raw]	1E3.raw	96882.3		Alb seq: 66 - 75 no mod	p00367	1.35314	1.31875	0.954494	1.72872	2.0289	3.10075	2.50773	1.66276	2.54582	2.49075	1.10917	1.8752	3.35422	4.00299	1.30446	2.46397	1.33878	2.32504	2.00523	2.78141
p00368	Q06647	ATP synthase subunit O, mitochondrial OS=Rattus norvegicus GN=Atp5o PE=1 SV=1	LVRPPVQVYGIEGR		528.307	22.4269	3	x0000000000000000	-0.263607	-1.02219	-0.642899	22.1902	22.4269	154.72	0.00217345	0.00217345	31.68	31.68	2	27	40	31.68	995: Scan 2325 (rt=22.4269) [C:\Data\Jenny\Jenna\2E3.raw]	2E3.raw	20507.1		Atp5o seq: 27 - 40 no mod	p00368	0.0608968	0.117903	0.0745066	0.224085	0.078965	0.127345	0.268233	0.0782785	0.163071	0.0845133	0.0729977	0.184049	0.303088	0.215139	0.0999545	0.206559	0.119348	0.138205	0.126158	0.206185
p00369	Q6P6R2	Dihydrolipoyl dehydrogenase, mitochondrial OS=Rattus norvegicus GN=Dld PE=1 SV=1	LVVIGAGVIGVELGSVWQR		976.569	49.716	2	x000000000000000000000	-1.14601	-2.09931	-1.62266	49.716	50.2276	92.39	7.78635e-10	7.78635e-10	92.39	92.39	2	216	234	92.39	2193: Scan 5607 (rt=49.716) [C:\Data\Jenny\Jenna\4E4.raw]	4E4.raw	5479.24		Dld seq: 216 - 234 no mod	p00369			0.0115318	0.00173263			0.023803	0.00320158			0.00318088	0.0110961			0.0970309	0.0165223	0.00663219	0.0135023	0.00713848	0.0567766
p00370	P12346	Serotransferrin OS=Rattus norvegicus GN=Tf PE=1 SV=3	LYLGHSYVTAIR		464.926	20.9018	3	x00000000000000	-0.220585	-0.134363	-0.256511	19.5656	20.9549	84.14	0.0175157	0.0175157	25.2	25.2	3	332	343	12.35	1057: Scan 2413 (rt=20.9018) [C:\Data\Jenny\Jenna\2E4.raw]	2E4.raw	20251		Tf seq: 332 - 343 no mod	p00370	0.140839	0.174329	0.173393	0.683645	0.145155	0.18332	0.500217	0.424855	0.293417	0.195773	0.184829	0.498458	0.541463	0.326239	0.243751	0.601024	0.293051	0.313387	0.29312	0.428119
p00371	Q4KM34	Cyclin-dependent kinase 20 OS=Rattus norvegicus GN=Cdk20 PE=2 SV=2	LYTHQVATR	Deamidated (NQ); Phospho (ST)	585.268	11.0268	2	x00030100000	-6.23267	-8.23522	-7.41936	11.0268	11.8801	35.6572	0.00164206	0.00164206	37.34	37.34	3	159	167	0	319: Sum of 3 scans in range 970 (rt=11.0268) to 1057 (rt=11.6361) [C:\Data\Jenny\Jenna\4E5.raw]	4E5.raw	107238	161	Cdk20 seq: 159 - 167 + Deamidated (NQ); Phospho (ST)	p00371	1.49657	1.31051	2.24655	0.962873	3.18098	0.537677	2.63339	3.96317	1.59381	1.8204	4.57607	4.09958	2.49228	1.09741	3.48186	6.08445	1.50412	2.57881	3.02247	3.289
p00372	P14882	Propionyl-CoA carboxylase alpha chain, mitochondrial OS=Rattus norvegicus GN=Pcca PE=1 SV=3	MADEAVCVGPAPTSK	Oxidation (M)	746.345	12.7577	2	x02000000000000000	-0.393782	-0.393782	-0.393782	12.7577	12.7577	71.26	9.16508e-07	9.16508e-07	71.26	71.26	1	114	128	62.39	393: Sum of 2 scans in range 1185 (rt=12.7577) to 1222 (rt=13.04) [C:\Data\Jenny\Jenna\1E3.raw]	1E3.raw	9738.76		Pcca seq: 114 - 128 + Oxidation (M)	p00372	0.053884			0.0275318	0.0415094	0.0349702	0.0347393	0.0124444				0.0770648		0.00716663		0.00509938	0.0407079	0.0309158	0.0770648	0.00613301
p00373	Q64361	Latexin OS=Rattus norvegicus GN=Lxn PE=1 SV=1	MAKIQTVK	Deamidated (NQ); Oxidation (M)	468.264	16.1014	2	x0200010000	-3.21451	-4.09198	-3.65324	14.2834	16.1014	22.03	0.0307041	0.0307041	22.03	22.03	2	161	168	21.11	724: Scan 1694 (rt=16.1014) [C:\Data\Jenny\Jenna\4E1.raw]	4E1.raw	27367.9		Lxn seq: 161 - 168 + Deamidated (NQ); Oxidation (M)	p00373	0.531167	0.242306	0.409386	0.453162	0.63419	0.913327	0.672182	0.648718	0.848799	0.794623	0.593674	0.443904	0.677424	0.371485	1.0792	0.320012	0.409005	0.717104	0.67025	0.61203
p00374	P32551	Cytochrome b-c1 complex subunit 2, mitochondrial OS=Rattus norvegicus GN=Uqcrc2 PE=1 SV=2	MALVGLGVSHSILK	Oxidation (M)	720.916	23.917	2	x0200000000000000	1.3967	-1.7148	-0.339628	22.727	24.51	127.73	1.61893e-05	1.61893e-05	53.41	53.41	5	217	230	53.41	1268: Sum of 2 scans in range 2834 (rt=23.917) to 2871 (rt=24.1977) [C:\Data\Jenny\Jenna\2E4.raw]	2E4.raw	22898.7		Uqcrc2 seq: 217 - 230 + Oxidation (M)	p00374	0.0246897	0.062972	0.266183	0.444704	0.0187887	0.0880734	0.631785	0.527214	0.0664298	0.127961	0.225778	0.332425	0.162641	0.133701	0.465906	0.517978	0.199637	0.316465	0.188149	0.320056
p00375	P32551	Cytochrome b-c1 complex subunit 2, mitochondrial OS=Rattus norvegicus GN=Uqcrc2 PE=1 SV=2	MALVGLGVSHSILK	Oxidation (M)	480.947	23.8741	3	x0200000000000000	0.329903	-0.27434	-0.0701479	22.782	24.4927	127.73	0.00855516	0.00855516	26.18	26.18	5	217	230	26.18	1265: Sum of 2 scans in range 2828 (rt=23.8741) to 2860 (rt=24.1204) [C:\Data\Jenny\Jenna\2E4.raw]	2E4.raw	80007.9		Uqcrc2 seq: 217 - 230 + Oxidation (M)	p00375	0.0634872	0.0798826	0.340392	0.679164	0.0424028	0.116395	1.21198	0.704557	0.136581	0.263545	0.29406	0.440228	0.180195	0.206351	0.736023	0.948133	0.290731	0.518833	0.283603	0.517676
p00376	Q66HF1	NADH-ubiquinone oxidoreductase 75 kDa subunit, mitochondrial OS=Rattus norvegicus GN=Ndufs1 PE=1 SV=1	MCLVEIEK	Oxidation (M)	490.743	16.9279	2	x0200000000	-0.131704	-1.09141	-0.574119	15.9455	17.2426	43.5872	0.00965222	0.00965222	29.13	29.13	3	77	84	22.5	680: Sum of 2 scans in range 1745 (rt=16.9279) to 1781 (rt=17.1956) [C:\Data\Jenny\Jenna\1E3.raw]	1E3.raw	21357.3		Ndufs1 seq: 77 - 84 + Oxidation (M)	p00376	0.0256764	0.0438209	0.0403914		0.0652402	0.0970816	0.0720177	0.0294944	0.089654		0.0499847	0.0445617	0.0924015	0.12772	0.077065		0.0366296	0.0659585	0.0614001	0.0990623
p00377	P01946	Hemoglobin subunit alpha-1/2 OS=Rattus norvegicus GN=Hba1 PE=1 SV=3	MFAAFPTTK	Oxidation (M)	515.258	19.4279	2	x02000000000	1.53719	-0.154594	0.768108	17.8978	35.7226	227.55	0.00678145	0.00678145	30.32	30.32	20	33	41	20.41	970: Sum of 2 scans in range 2172 (rt=19.4279) to 2211 (rt=19.7029) [C:\Data\Jenny\Jenna\4E5.raw]	4E5.raw	449594		Hba1 seq: 33 - 41 + Oxidation (M)	p00377	2.52947	4.41048	2.24737	4.28297	5.85748	18.7758	6.3368	5.92729	7.40589	13.8906	3.93379	4.37008	5.85991	11.3347	6.47015	9.79926	3.36757	9.22435	7.40009	8.36601
p00378	P01946	Hemoglobin subunit alpha-1/2 OS=Rattus norvegicus GN=Hba1 PE=1 SV=3	MFAAFPTTK		507.261	23.7338	2	x00000000000	0.316048	-0.0790119	0.118518	19.3389	23.7338	340.52	0.00436668	0.00436668	31.38	31.38	2	33	41	31.38	1157: Sum of 2 scans in range 2673 (rt=23.7338) to 2704 (rt=23.9634) [C:\Data\Jenny\Jenna\1E3.raw]	1E3.raw	74782.7		Hba1 seq: 33 - 41 no mod	p00378	0.00648918	0.955603	0.00964116	0.626091	2.18489	1.32721	0.0244237	1.35598	1.33753	1.72282	0.90976	0.0493712	0.0924967	0.112137	0.0665704	0.0762091	0.399456	1.22313	1.00487	0.0868534
p00379	P04636	Malate dehydrogenase, mitochondrial OS=Rattus norvegicus GN=Mdh2 PE=1 SV=2	MIAEAIPELK	Oxidation (M)	565.81	24.3919	2	x020000000000	-1.19245	-0.519651	-0.331145	22.1255	24.3919	306.3	0.000350048	0.000350048	44.29	44.29	16	315	324	34.62	1380: Scan 2884 (rt=24.3919) [C:\Data\Jenny\Jenna\4E1.raw]	4E1.raw	72536.1		Mdh2 seq: 315 - 324 + Oxidation (M)	p00379	1.02131	1.11022	0.705343	0.892979	1.32626	1.03372	1.65528	0.940932	2.07111	1.42232	0.785127	0.995767	1.81094	2.28751	0.864068	1.70407	0.932462	1.23905	1.31858	1.66665
p00380	Q5I0K8	28S ribosomal protein S7, mitochondrial OS=Rattus norvegicus GN=Mrps7 PE=2 SV=2	MLMPEK	Oxidation (M)	764.364	44.5351	1	x02000000	-5.87537	-6.36007	-3.05886	44.3389	44.5351	22.27	0.0231241	0.0686388	22.27	19.04	4	199	204	14.29	2465: Sum of 3 scans in range 5450 (rt=44.5351) to 5520 (rt=45.1604) [C:\Data\Jenny\Jenna\1E1.raw]	1E1.raw	142733		Mrps7 seq: 199 - 204 + Oxidation (M)	p00380	1.50486	4.50233	2.23645	2.05591	1.83717	0.0347068	0.426452	2.86432	3.02493	0.450392	1.72173	3.74814	8.35282	0.872569	1.07608	2.65404	2.57489	1.29066	2.2363	3.23888
p00381	P16409	Myosin light chain 3 OS=Rattus norvegicus GN=Myl3 PE=2 SV=2	MMDFETFLPMLQHISK	3 Oxidation (M)	672.647	35.6288	3	x022000000020000000	-1.11171	-1.11171	-1.11171	35.6288	35.6288	91.9	0.00259665	0.00259665	39.16	39.16	1	113	128	37.65	1662: Sum of 2 scans in range 3814 (rt=35.6288) to 3841 (rt=35.8837) [C:\Data\Jenny\Jenna\2E3.raw]	2E3.raw	6660.92		Myl3 seq: 113 - 128 + 3 Oxidation (M)	p00381	0.0150908	0.116201	0.0016044	0.228833	0.0192456	0.00646584	0.0144463	0.0106067	0.0609802	0.00708968	0.00670791	0.0462826	0.26882	0.0716099		0.0438237	0.0904324	0.0126911	0.0302651	0.128084
p00382	Q4QRB4	Tubulin beta-3 chain OS=Rattus norvegicus GN=Tubb3 PE=1 SV=1	MREIVHIQAGQCGNQIGAK	Oxidation (M)	690.35	11.5811	3	x020000000000000000000	-2.33169	-2.33169	-0.582923	11.5811	11.5811	30.06	0.0160764	0.0160764	30.06	30.06	4	1	19	0	305: Scan 1025 (rt=11.5811) [C:\Data\Jenny\Jenna\1E3.raw]	1E3.raw	239873		Tubb3 seq: 1 - 19 + Oxidation (M)	p00382		0.0265421	0.000961974	0.0358288	0.0185511				0.0237733			0.0396032	0.0426335				0.0211109	0.0185511	0.0316882	0.0426335
p00383	Q4QRB4	Tubulin beta-3 chain OS=Rattus norvegicus GN=Tubb3 PE=1 SV=1	MREIVHIQAGQCGNQIGAK	Oxidation (M)	518.015	11.5454	4	x020000000000000000000	-0.569624	-0.569624	-0.142406	11.5454	11.5454	30.06	0.0267219	0.0267219	27.33	27.33	4	1	19	0	303: Scan 1020 (rt=11.5454) [C:\Data\Jenny\Jenna\1E3.raw]	1E3.raw	313415		Tubb3 seq: 1 - 19 + Oxidation (M)	p00383	0.0317731	0.0221863		0.0594864	0.00358304	0.012172		0.0175599	0.000605556	0.00683395		0.0267459	0.0341971		0.00461448		0.0378153	0.011105	0.0113951	0.0194058
p00384	Q6P9T8	Tubulin beta-4B chain OS=Rattus norvegicus GN=Tubb4b PE=1 SV=1	MREIVHLQAGQCGNQIGAK	Oxidation (M)	690.35	11.5811	3	x020000000000000000000	-2.33169	-2.33169	-2.33169	11.5811	11.5811	48.2	0.0160764	0.0160764	30.06	30.06	1	1	19	23.64	305: Scan 1025 (rt=11.5811) [C:\Data\Jenny\Jenna\1E3.raw]	1E3.raw	59968.2		Tubb4b seq: 1 - 19 + Oxidation (M)	p00384		0.0265421	0.000824549	0.0358288	0.0185511				0.0237733			0.0396032	0.0426335				0.0210651	0.0185511	0.0316882	0.0426335
p00385	Q6P9T8	Tubulin beta-4B chain OS=Rattus norvegicus GN=Tubb4b PE=1 SV=1	MREIVHLQAGQCGNQIGAK	Oxidation (M)	518.015	11.5454	4	x020000000000000000000	-0.569624	-0.569624	-0.569624	11.5454	11.5454	48.2	0.0267219	0.0267219	27.33	27.33	1	1	19	24.47	303: Scan 1020 (rt=11.5454) [C:\Data\Jenny\Jenna\1E3.raw]	1E3.raw	78353.8		Tubb4b seq: 1 - 19 + Oxidation (M)	p00385	0.0317731	0.0221863		0.0594864	0.00358304	0.012172		0.0175599	0.000605556	0.00683395		0.0267459	0.0341971		0.00461448		0.0378153	0.011105	0.0113951	0.0194058
p00386	Q810D1	Calcineurin B homologous protein 2 OS=Rattus norvegicus GN=Chp2 PE=1 SV=1	MSIRILK	Oxidation (M); Phospho (ST)	478.757	19.1147	2	x023000000	6.25223	5.62429	6.01676	19.1147	20.1656	21.81	0.0273557	0.0273557	21.81	21.81	4	190	196	8.88	947: Sum of 2 scans in range 2213 (rt=19.1147) to 2253 (rt=19.378) [C:\Data\Jenny\Jenna\1E4.raw]	1E4.raw	338984	191	Chp2 seq: 190 - 196 + Oxidation (M); Phospho (ST)	p00386	1.12923	2.88339	4.18987	0.610748	2.2466	0.800754	4.50613	1.7125	1.16672	2.99636	7.55587	1.80981	1.51274	1.42111	5.84943	2.66566	2.20331	2.3165	3.38219	2.86224
p00387	P09605	Creatine kinase S-type, mitochondrial OS=Rattus norvegicus GN=Ckmt2 PE=1 SV=2	MTPSGYTLDQCIQTGVDNPGHPFIK	Oxidation (M)	912.433	33.396	3	x020000000000000000000000000	0.824716	0.824716	0.824716	33.396	33.396	503.3	4.24686e-05	4.24686e-05	59.16	59.16	1	80	104	53.58	1685: Sum of 2 scans in range 3887 (rt=33.396) to 3922 (rt=33.6863) [C:\Data\Jenny\Jenna\1E3.raw]	1E3.raw	45412.8		Ckmt2 seq: 80 - 104 + Oxidation (M)	p00387	0.00999197	0.0812588	0.00338538	0.174165	0.0148089		0.00544804	0.0209187	0.0291213		0.0149144	0.0907406	0.103985			0.0191601	0.0672002	0.0137252	0.0449254	0.0615723
p00388	Q64428	Trifunctional enzyme subunit alpha, mitochondrial OS=Rattus norvegicus GN=Hadha PE=1 SV=2	MVGVPAAFDMMLTGR	3 Oxidation (M)	822.383	29.2264	2	x02000000002200000	-0.896058	-1.1639	-1.02592	28.2316	29.2939	111.49	4.00004e-06	4.00004e-06	66.52	66.52	3	191	205	53.42	1561: Scan 3521 (rt=29.2264) [C:\Data\Jenny\Jenna\2E4.raw]	2E4.raw	11489.4		Hadha seq: 191 - 205 + 3 Oxidation (M)	p00388	0.12804	0.0807943	0.047088	0.196197	0.0664746	0.0663888	0.432423	0.0827043	0.13774	0.122022	0.0669072	0.1113	0.155211	0.18129	0.0351633	0.140052	0.11303	0.161998	0.109492	0.127929
p00389	P42123	L-lactate dehydrogenase B chain OS=Rattus norvegicus GN=Ldhb PE=1 SV=2	MVVDSAYEVIK	Oxidation (M)	635.324	21.3447	2	x0200000000000	-2.24258	-0.193121	-0.720375	20.2146	22.6103	538.35	0.000326164	0.000326164	44.8	44.8	9	234	244	44.8	992: Sum of 2 scans in range 2348 (rt=21.3447) to 2389 (rt=21.6376) [C:\Data\Jenny\Jenna\1E3.raw]	1E3.raw	6444.38		Ldhb seq: 234 - 244 + Oxidation (M)	p00389	0.4335	0.516969	0.251747	0.375038	0.555666	0.642698	0.470636	0.340405	0.683675	0.539881	0.183738	0.328066	0.867147	1.24389	0.247826	0.510631	0.394313	0.502351	0.43384	0.717374
p00390	P32551	Cytochrome b-c1 complex subunit 2, mitochondrial OS=Rattus norvegicus GN=Uqcrc2 PE=1 SV=2	NALANPLYCPDYR		755.363	29.1113	2	x000000000000000	1.43699	1.43699	1.43699	29.1113	29.1113	188.05	5.71956e-05	5.71956e-05	54.01	54.01	1	183	195	50.63	1467: Sum of 2 scans in range 3368 (rt=29.1113) to 3405 (rt=29.4051) [C:\Data\Jenny\Jenna\1E3.raw]	1E3.raw	8677.53		Uqcrc2 seq: 183 - 195 no mod	p00390	0.0137581	0.0628435	0.0193439	0.107091	0.00901063		0.0141998	0.0307743	0.0268512	0.00224315	0.0127517	0.165078	0.0863258	0.0358881	0.00536812	0.0693876	0.0507592	0.0179949	0.051731	0.0492424
p00391	P20788	Cytochrome b-c1 complex subunit Rieske, mitochondrial OS=Rattus norvegicus GN=Uqcrfs1 PE=1 SV=2	NAVSQFVSSMSASADVLAMSK	2 Oxidation (M)	721.342	31.7364	3	x00000000002000000002000	0.0319296	0.0319296	0.0319296	31.7364	31.7364	35.84	0.00654145	0.00654145	35.84	35.84	1	131	151	34.91	1623: Scan 3689 (rt=31.7364) [C:\Data\Jenny\Jenna\4E3.raw]	4E3.raw	2734.63		Uqcrfs1 seq: 131 - 151 + 2 Oxidation (M)	p00391		0.0720828	0.000947148	0.156755					0.0119379	0.00587969		0.0495474	0.0802516	0.0470221	0.00908056	0.0335893	0.076595	#DIV/0!	0.022455	0.0424859
p00392	Q9ER34	Aconitate hydratase, mitochondrial OS=Rattus norvegicus GN=Aco2 PE=1 SV=2	NAVTQEFGPVPDTAR		801.401	23.0438	2	x00000000000000000	1.03824	0.113694	0.178245	21.9651	24.1672	267.24	0.00259225	0.00259225	37.34	37.34	12	634	648	37.34	1353: Scan 2747 (rt=23.0438) [C:\Data\Jenny\Jenna\1E5.raw]	1E5.raw	21173.6		Aco2 seq: 634 - 648 no mod	p00392	0.334455	0.42652	0.247455	0.367404	0.366419	0.259646	0.455887	0.286803	0.536911	0.19076	0.19638	0.340974	0.792317	0.601696	0.163833	0.454637	0.343959	0.342189	0.316256	0.503121
p00393	P31399	ATP synthase subunit d, mitochondrial OS=Rattus norvegicus GN=Atp5h PE=1 SV=3	NCAQFVTGSQAR		641.306	12.2256	2	x00000000000000	2.41919	-0.204593	0.228018	11.2307	12.8465	129.94	2.37361e-10	2.37361e-10	106.56	106.56	10	100	111	91.85	355: Sum of 3 scans in range 1112 (rt=12.2256) to 1177 (rt=12.7029) [C:\Data\Jenny\Jenna\1E3.raw]	1E3.raw	121013		Atp5h seq: 100 - 111 no mod	p00393	0.260701	0.468907	0.254884	0.0851985	0.453688	0.669207	0.370796	0.115678	0.64757	0.407206	0.357819	0.229009	0.421773	0.769128	0.164529	0.147193	0.267423	0.402342	0.410401	0.375656
p00394	Q499R0	Zinc finger protein 518A OS=Rattus norvegicus GN=Znf518a PE=2 SV=1	NEIPDTIK	Deamidated (NQ)	465.744	18.9534	2	x0100000000	3.35351	1.43845	2.60578	18.9534	23.0438	24.28	0.0270606	0.0270606	24.28	24.28	4	24	31	8.41	980: Sum of 3 scans in range 2156 (rt=18.9534) to 2242 (rt=19.5307) [C:\Data\Jenny\Jenna\1E1.raw]	1E1.raw	327532		Znf518a seq: 24 - 31 + Deamidated (NQ)	p00394	8.36645	7.96953	7.56708	4.12348	11.9315	5.30661	6.55661	6.41018	6.69542	7.5571	7.62838	3.17821	0.126177	0.25628	0.185413	0.176709	7.00664	7.55123	6.26478	0.186145
p00395	B2GV06	Succinyl-CoA:3-ketoacid coenzyme A transferase 1, mitochondrial OS=Rattus norvegicus GN=Oxct1 PE=1 SV=1	NFNLPMCK	Oxidation (M)	491.728	20.0786	2	x0000002000	-0.0866073	-0.0866073	-0.0866073	20.0786	20.0786	63.72	0.0360171	0.0360171	22.76	22.76	1	229	236	10.93	848: Sum of 3 scans in range 2031 (rt=20.0786) to 2101 (rt=20.6293) [C:\Data\Jenny\Jenna\2E3.raw]	2E3.raw	31824.3		Oxct1 seq: 229 - 236 + Oxidation (M)	p00395	0.229945	0.266869	0.154817	0.219806	0.398058	0.29953	0.269275	0.155819	0.678722	0.181055	0.183406	0.309459	0.486499	0.413191	0.19746	0.17103	0.217859	0.280671	0.338161	0.317045
p00396	P15429	Beta-enolase OS=Rattus norvegicus GN=Eno3 PE=1 SV=3	NGKYDLDFK	Deamidated (NQ)	550.766	11.2307	2	x01000000000	-2.13003	0.307407	-0.738506	11.2307	19.1454	77.24	0.0685929	0.0685929	20.88	20.88	4	254	262	13.08	263: Sum of 3 scans in range 910 (rt=11.2307) to 982 (rt=11.854) [C:\Data\Jenny\Jenna\3E3.raw]	3E3.raw	18775.5		Eno3 seq: 254 - 262 + Deamidated (NQ)	p00396	0.084457	0.00257541	0.0573954	0.0423671	0.145289	0.271942	0.152003	0.0981003	0.179423	0.294627	0.122715	0.0914779	0.0991795	0.1957	0.235258	0.103945	0.0466987	0.166834	0.172061	0.158521
p00397	P56574	Isocitrate dehydrogenase [NADP], mitochondrial OS=Rattus norvegicus GN=Idh2 PE=1 SV=2	NILGGTVFREPIICK		830.468	31.5798	2	x00000000000000000	1.65288	-0.890943	0.595969	31.1736	31.7956	643.61	1.10981e-05	1.10981e-05	55.78	55.78	3	141	155	55.78	1593: Sum of 3 scans in range 3666 (rt=31.5798) to 3737 (rt=32.1481) [C:\Data\Jenny\Jenna\1E3.raw]	1E3.raw	83042.5		Idh2 seq: 141 - 155 no mod	p00397	0.00542253	0.0909474	0.00503031	0.212102	0.0135552		0.0112242	0.0121071	0.035103			0.119123	0.216121	0.0325249	0.00803757	0.0328994	0.0783756	0.0122955	0.0771128	0.0723958
p00398	Q60587	Trifunctional enzyme subunit beta, mitochondrial OS=Rattus norvegicus GN=Hadhb PE=1 SV=1	NIVVVEGVR		492.795	16.4828	2	x00000000000	-1.37966	-1.37966	-1.37966	16.4828	16.4828	20.99	0.0131366	0.0131366	20.99	20.99	1	54	62	19.08	556: Scan 1518 (rt=16.4828) [C:\Data\Jenny\Jenna\3E3.raw]	3E3.raw	9242.61		Hadhb seq: 54 - 62 no mod	p00398	0.0431288		0.0615201	0.00168092	0.00341673	0.137325	0.176767	0.00154041	0.0992483	0.112153	0.0895488	0.0551662	0.00316762	0.143264	0.171718	0.0802392	0.0354433	0.0797625	0.0890291	0.0995973
p00399	P50411	Protein phosphatase inhibitor 2 OS=Rattus norvegicus GN=Ppp1r2 PE=2 SV=2	NKTSTTSSVVASAEQPR	Phospho (ST)	921.934	10.5539	2	x0000030000000000000	-0.212829	-0.212829	-0.212829	10.5539	10.5539	65.31	6.08023e-06	6.08023e-06	65.31	65.31	1	17	33	2.51	313: Scan 928 (rt=10.5539) [C:\Data\Jenny\Jenna\1E1.raw]	1E1.raw	2725.76	21	Ppp1r2 seq: 17 - 33 + Phospho (ST)	p00399	0.730497	0.346021	0.314996	0.327704	0.115474	0.00813973	0.00610707	0.019015	0.0154447	0.00863006							0.429805	0.0371838	0.0120374	#DIV/0!
p00400	P00507	Aspartate aminotransferase, mitochondrial OS=Rattus norvegicus GN=Got2 PE=1 SV=2	NLDKEYLPIGGLADFCK		948.483	39.6529	2	x0000000000000000000	-0.101322	-0.101322	-0.101322	39.6529	39.6529	212.07	5.20195e-07	5.20195e-07	75	75	1	91	107	72.43	1943: Scan 4631 (rt=39.6529) [C:\Data\Jenny\Jenna\1E3.raw]	1E3.raw	12103.9		Got2 seq: 91 - 107 no mod	p00400				0.00391017									0.00452431			0.00100486	0.00391017	#DIV/0!	#DIV/0!	0.00276458
p00401	Q6IN36	WAS/WASL-interacting protein family member 1 OS=Rattus norvegicus GN=Wipf1 PE=1 SV=2	NLSLTSPTPPLPSPGR	Phospho (ST)	857.433	34.3991	2	x000300000000000000	0.776483	0.134279	0.455381	34.3991	34.5816	45.65	0.000396153	0.000396153	45.65	45.65	2	322	337	14.19	2149: Scan 4322 (rt=34.3991) [C:\Data\Jenny\Jenna\1E5.raw]	1E5.raw	32608.6	324	Wipf1 pS324	p00401	0.130579	0.296644	0.0889509	0.394853	0.0624768		0.00647578	0.0544295	0.0278714		0.0195741	0.0997596	0.00112294				0.227757	0.0411274	0.0490683	0.00112294
p00402	P56571	ES1 protein homolog, mitochondrial OS=Rattus norvegicus PE=1 SV=2	NLSTFAVDGKDCK		699.34	14.7375	2	x000000000000000	-1.0432	-1.0432	-1.0432	14.7375	14.7375	63.83	6.1686e-06	6.1686e-06	63.83	63.83	1	140	152	62.88	524: Scan 1454 (rt=14.7375) [C:\Data\Jenny\Jenna\1E3.raw]	1E3.raw	6441.62		seq: 140 - 152 no mod	p00402	0.00150999	0.00386603		0.0416756		0.00506751	0.0029675	0.00768095				0.0159357		0.00219991		0.00294792	0.0156839	0.00523865	0.0159357	0.00257392
p00403	Q64578	Sarcoplasmic/endoplasmic reticulum calcium ATPase 1 OS=Rattus norvegicus GN=Atp2a1 PE=2 SV=1	NMLFSGTNIAAGK	Oxidation (M)	670.337	20.9507	2	x002000000000000	-2.3038	-0.884467	-0.797067	19.9394	20.9507	57.66	0.00411557	0.00411557	34.21	34.21	4	206	218	34.01	964: Scan 2294 (rt=20.9507) [C:\Data\Jenny\Jenna\1E3.raw]	1E3.raw	10102.8		Atp2a1 seq: 206 - 218 + Oxidation (M)	p00403	0.0943836	0.107753	0.081587	0.159716	0.111809	0.109323	0.189951	0.0690774	0.119936	0.131824	0.0980582	0.0699215	0.147931	0.176643	0.0932751	0.123516	0.11086	0.12004	0.104935	0.135341
p00404	Q6P6R2	Dihydrolipoyl dehydrogenase, mitochondrial OS=Rattus norvegicus GN=Dld PE=1 SV=1	NQVTATTADGSTQVIGTK		896.458	13.4656	2	x00000000000000000000	0.0452286	0.0452286	0.0452286	13.4656	13.4656	161.507	1.7649e-09	1.7649e-09	98.9	98.9	1	160	177	97.23	443: Scan 1280 (rt=13.4656) [C:\Data\Jenny\Jenna\1E3.raw]	1E3.raw	5234.62		Dld seq: 160 - 177 no mod	p00404	0.0337169	0.0353908	0.0157987	0.0318655	0.0238247	0.0775326	0.0796321		0.0622099	0.0543396	0.0351749	0.0259905	0.0597365	0.0967159	0.0440868	0.0352669	0.029193	0.0603298	0.0444287	0.0589515
p00405	P11980	Pyruvate kinase PKM OS=Rattus norvegicus GN=Pkm PE=1 SV=3	NTGIICTIGPASR		651.847	23.2292	2	x000000000000000	-0.119077	-0.119077	-0.00128101	22.2642	31.1736	135.81	6.05991e-05	6.05991e-05	52.24	52.24	6	44	56	46.34	1122: Sum of 3 scans in range 2607 (rt=23.2292) to 2678 (rt=23.7673) [C:\Data\Jenny\Jenna\1E3.raw]	1E3.raw	46672.1		Pkm seq: 44 - 56 no mod	p00405	0.364657	0.39849	0.176974	0.488844	0.373643	0.155319	0.2847	0.309991	0.813831	0.192107	0.205446	0.658034	0.668156	0.459259	0.118328	0.49831	0.357241	0.280913	0.467355	0.436013
p00406	Q9ER34	Aconitate hydratase, mitochondrial OS=Rattus norvegicus GN=Aco2 PE=1 SV=2	NTIVTSYNR		534.278	8.87908	2	x00000000000	-1.31453	-0.151893	-0.868229	8.08828	23.6482	666.6	0.0132505	0.0132505	27.47	27.47	5	466	474	20.85	159: Sum of 2 scans in range 668 (rt=8.87908) to 702 (rt=9.13971) [C:\Data\Jenny\Jenna\1E3.raw]	1E3.raw	61554.2		Aco2 seq: 466 - 474 no mod	p00406	0.385042	0.242435	0.347337	0.303089	0.485507	0.950145	0.575747	0.194699	0.422457	0.634226	0.217245	0.13062	0.469855	0.46619	0.337003	0.213011	0.319476	0.551524	0.351137	0.371515
p00407	O88989	Malate dehydrogenase, cytoplasmic OS=Rattus norvegicus GN=Mdh1 PE=1 SV=3	NVIIWGNHSSTQYPDVNHAK		760.711	17.972	3	x0000000000000000000000	0.73713	0.184283	-0.250099	16.9951	18.6149	342.09	0.000980509	0.000980509	43.48	43.48	4	180	199	43.46	761: Sum of 2 scans in range 1885 (rt=17.972) to 1920 (rt=18.2273) [C:\Data\Jenny\Jenna\1E3.raw]	1E3.raw	43629.4		Mdh1 seq: 180 - 199 no mod	p00407	0.0751285	0.187651	0.0520863	0.217951	0.115817	0.0675437	0.157226	0.0444051	0.368664	0.082608	0.0632654	0.189571	0.448592	0.24305	0.0756455	0.161212	0.133204	0.096248	0.176027	0.232125
p00408	Q9JJH5	6-phosphofructo-2-kinase/fructose-2,6-bisphosphatase 2 OS=Rattus norvegicus GN=Pfkfb2 PE=2 SV=1	NYSVGSRPLKPLSPLR	Phospho (ST)	622	21.1813	3	x000300000000000000	0.185724	-0.200754	-0.00751489	20.9053	21.1813	40.1972	0.000635662	0.000635662	41.88	41.88	2	484	499	16.39	1139: Scan 2482 (rt=21.1813) [C:\Data\Jenny\Jenna\3E5.raw]	3E5.raw	18161.3	486	Pfkfb2 pS486	p00408	0.576782	0.580125	0.46193	1.1772	0.578589	0.0446225	0.307219	0.69901	0.68722	0.0979508	0.441901	1.04451				0.0313552	0.699009	0.40736	0.567897	0.0313552
p00409	P05065	Fructose-bisphosphate aldolase A OS=Rattus norvegicus GN=Aldoa PE=1 SV=2	PHPYPALTPEQK		459.911	9.78229	3	x00000000000000	0.239702	-0.108956	0.0653733	8.6005	9.78229	271.517	0.0157083	0.0157083	27.77	27.77	2	2	13	27.23	206: Sum of 3 scans in range 786 (rt=9.78229) to 856 (rt=10.3191) [C:\Data\Jenny\Jenna\1E3.raw]	1E3.raw	52889.1		Aldoa seq: 2 - 13 no mod	p00409	0.390848	0.301854	0.0056555	0.21513	0.804336	1.74116	0.455389		0.646964	0.752216	0.230867	0.151212	0.613099	0.844243	0.285605	0.362558	0.228372	1.00029	0.445315	0.526376
p00410	P11980	Pyruvate kinase PKM OS=Rattus norvegicus GN=Pkm PE=1 SV=3	PKPDSEAGTAFIQTQQLHAAMADTFLEHMCR	2 Oxidation (M)	869.907	28.8646	4	x000000000000000000000200000002000	0.279089	0.279089	0.279089	28.8646	28.8646	135.81	0.000613041	0.000613041	48.51	48.51	1	2	32	39.94	1456: Scan 3337 (rt=28.8646) [C:\Data\Jenny\Jenna\1E3.raw]	1E3.raw	14110.7		Pkm seq: 2 - 32 + 2 Oxidation (M)	p00410	0.00530152	0.023511	0.00265266	0.00749984	0.00166265					0.00185018	0.00110385		0.00604963				0.00974125	0.00166265	0.00147701	0.00604963
p00411	P17764	Acetyl-CoA acetyltransferase, mitochondrial OS=Rattus norvegicus GN=Acat1 PE=1 SV=1	QATLGAGLPIATPCTTVNK		928.499	30.3149	2	x000000000000000000000	0.0177899	-2.27873	-1.13047	30.3149	30.9236	77.07	1.62959e-07	1.62959e-07	77.07	77.07	2	103	121	72.43	1519: Sum of 4 scans in range 3516 (rt=30.3149) to 3632 (rt=31.3103) [C:\Data\Jenny\Jenna\1E3.raw]	1E3.raw	99098.1		Acat1 seq: 103 - 121 no mod	p00411	2.06677	4.76425	3.95634	2.60295	2.61317	0.0736351	2.48749	4.80389	1.88528	0.339306	5.432	6.91805	5.98082	0.615784	2.6462	5.41239	3.34757	2.49455	3.64366	3.6638
p00412	P15650	Long-chain specific acyl-CoA dehydrogenase, mitochondrial OS=Rattus norvegicus GN=Acadl PE=1 SV=1	QGLLGINIAEK		578.341	30.2562	2	x0000000000000	-0.299654	-0.299654	-0.299654	30.2562	30.2562	195.1	0.0410628	0.0410628	16.17	16.17	1	96	106	16.17	1419: Sum of 2 scans in range 3226 (rt=30.2562) to 3265 (rt=30.6071) [C:\Data\Jenny\Jenna\2E3.raw]	2E3.raw	2444.89		Acadl seq: 96 - 106 no mod	p00412	0.117757	0.141361	0.0616283	0.287541	0.125228	0.0972811	0.152134	0.125604	0.222409	0.122179	0.0725823	0.224379	0.524728	0.327232	0.0723644	0.219366	0.152072	0.125062	0.160387	0.285923
p00413	Q05962	ADP/ATP translocase 1 OS=Rattus norvegicus GN=Slc25a4 PE=1 SV=3	QIFLGGVDR		502.78	22.0357	2	x00000000000	0.476311	-0.0817103	-0.141499	8.6005	30.2562	178.35	0.0165693	0.0165693	26.1	26.1	6	97	105	25.16	1038: Sum of 2 scans in range 2445 (rt=22.0357) to 2483 (rt=22.3102) [C:\Data\Jenny\Jenna\1E3.raw]	1E3.raw	44061.5		Slc25a4 seq: 97 - 105 no mod	p00413	0.250611	0.420632	0.361372	0.199142	0.53066	1.72266	1.18788	0.386917	0.66387	1.31546	0.585756	0.354998	0.743177	1.24459	0.968853	0.778372	0.307939	0.95703	0.730022	0.933748
p00414	Q63688	25-hydroxycholesterol 7-alpha-hydroxylase (Fragment) OS=Rattus norvegicus GN=Cyp7b1 PE=1 SV=1	QIISELR		429.757	14.0803	2	x000000000	1.99184	1.43207	1.71196	14.0803	23.7125	29.88	0.00729892	0.00729892	29.88	29.88	3	112	118	1.72	589: Sum of 2 scans in range 1441 (rt=14.0803) to 1479 (rt=14.3409) [C:\Data\Jenny\Jenna\3E5.raw]	3E5.raw	614184		Cyp7b1 seq: 112 - 118 no mod	p00414	5.85752	5.41326	5.06155	4.14766	9.7061	2.4179	5.93418	9.31303	5.44242	7.42929	8.00039	7.50718	10.4651	4.79826	7.32662	7.67528	5.12	6.8428	7.09482	7.56631
p00415	P19511	ATP synthase F(0) complex subunit B1, mitochondrial OS=Rattus norvegicus GN=Atp5f1 PE=1 SV=1	QIQDAINR		479.259	8.0465	2	x0000000000	-0.68374	-0.68374	-0.68374	8.0465	8.0465	78.3	0.0149731	0.0149731	23.23	23.23	1	145	152	19.01	115: Scan 555 (rt=8.0465) [C:\Data\Jenny\Jenna\2E3.raw]	2E3.raw	12322.4		Atp5f1 seq: 145 - 152 no mod	p00415	0.0527095			0.052237	0.084882	0.385874	0.205026	0.0420116	0.982128	0.459315	0.102969	0.0362806	0.051729	0.178486	0.141706	0.0620795	0.0524732	0.179448	0.395173	0.1085
p00416	P35559	Insulin-degrading enzyme OS=Rattus norvegicus GN=Ide PE=1 SV=1	QIYSTMNNPAIQR	3 Deamidated (NQ); 2 Phospho (ST)	566.884	16.2012	3	x010033011000000	-7.17589	-7.17589	-7.17589	16.2012	16.2012	20.0172	0.0419171	0.0419171	21.7	21.7	1	37	49	0	732: Scan 1715 (rt=16.2012) [C:\Data\Jenny\Jenna\4E5.raw]	4E5.raw	28446.5	40;41	Ide seq: 37 - 49 + 3 Deamidated (NQ); 2 Phospho (ST)	p00416	0.0937437	0.205629	0.189225	0.0346748	0.0880627	0.00155644	0.0263986	0.222333	0.0495024	0.0161305	0.107324	0.659342	0.0725238	0.0228147	0.0643451	0.679517	0.130818	0.0845877	0.208075	0.2098
p00417	P05065	Fructose-bisphosphate aldolase A OS=Rattus norvegicus GN=Aldoa PE=1 SV=2	QLLLTADDR		522.787	17.8017	2	x00000000000	-2.09188	-1.07612	-1.584	17.8017	18.9619	182.707	0.0122357	0.0122357	28.1	28.1	2	61	69	19.91	635: Sum of 2 scans in range 1667 (rt=17.8017) to 1700 (rt=18.0882) [C:\Data\Jenny\Jenna\3E3.raw]	3E3.raw	24088.3		Aldoa seq: 61 - 69 no mod	p00417	0.226683	0.190137	0.218673	0.354817	0.392574	0.858814	0.351146	0.885042	0.291556	0.522383	0.338782	0.44008	0.524569	0.499057	0.317694	0.516349	0.247577	0.621894	0.3982	0.464417
p00418	P15999	ATP synthase subunit alpha, mitochondrial OS=Rattus norvegicus GN=Atp5a1 PE=1 SV=2	QMSLLLR	Oxidation (M)	438.753	16.0394	2	x002000000	1.25073	-0.508287	-0.4626	15.377	16.5306	595.6	0.0298372	0.0298372	21.88	21.88	6	323	329	16.04	618: Sum of 2 scans in range 1625 (rt=16.0394) to 1655 (rt=16.2671) [C:\Data\Jenny\Jenna\1E3.raw]	1E3.raw	71841.8		Atp5a1 seq: 323 - 329 + Oxidation (M)	p00418	0.161571	0.147375	0.210126	0.249828	0.2377	1.17392	0.807096	0.240248	0.336342	0.967063	0.421296	0.174796	0.340005	0.64842	0.833423	0.26087	0.192225	0.614741	0.474874	0.52068
p00419	Q9Z1M9	Structural maintenance of chromosomes protein 1A OS=Rattus norvegicus GN=Smc1a PE=1 SV=1	QNEIAK		702.382	17.8259	1	x00000000	4.9346	4.9346	4.9346	17.8259	17.8259	23.37	0.0257744	0.0257744	23.37	23.37	1	800	805	15.15	882: Scan 1988 (rt=17.8259) [C:\Data\Jenny\Jenna\3E5.raw]	3E5.raw	6226.88		Smc1a seq: 800 - 805 no mod	p00419	0.128999	0.167832	0.275437		0.149794			0.268536			0.320046	0.36275				0.303925	0.190756	0.209165	0.341398	0.303925
p00420	P80430	Cytochrome c oxidase subunit 6B1 (Fragment) OS=Rattus norvegicus GN=Cox6b1 PE=1 SV=1	QNYLDFHR	Deamidated (NQ)	547.259	17.6335	2	x0100000000	3.79679	-0.194051	1.30709	17.2789	17.8605	49.57	0.00279356	0.00279356	34.65	34.65	3	1	8	1.64	837: Scan 1990 (rt=17.6335) [C:\Data\Jenny\Jenna\1E4.raw]	1E4.raw	144807		Cox6b1 seq: 1 - 8 + Deamidated (NQ)	p00420	0.296603	0.124566	0.331501	0.0602076	0.292548	0.0202425	0.149087	0.183683	0.154043	0.0589183	0.282023	0.137172	0.197808	0.0389586	0.168204	0.188068	0.203219	0.16139	0.158039	0.14826
p00421	P80430	Cytochrome c oxidase subunit 6B1 (Fragment) OS=Rattus norvegicus GN=Cox6b1 PE=1 SV=1	QNYLDFHR		546.766	15.3238	2	x0000000000	2.39666	0.582676	1.03836	14.989	17.2897	49.57	8.17018e-05	8.7202e-05	49.57	49.465	26	1	8	28.29	651: Sum of 2 scans in range 1651 (rt=15.3238) to 1692 (rt=15.598) [C:\Data\Jenny\Jenna\1E4.raw]	1E4.raw	1.44592e+07		Cox6b1 seq: 1 - 8 no mod	p00421	49.8466	62.5161	106.295	45.2731	65.587	19.9115	107.074	94.9576	50.766	56.61	187.371	89.8445	70.4659	44.2408	121.366	103.185	65.9826	71.8824	96.1479	84.8145
p00422	P70478	Adenomatous polyposis coli protein OS=Rattus norvegicus GN=Apc PE=1 SV=1	QSLKNNPK	2 Deamidated (NQ)	465.745	15.3238	2	x0100010000	-8.49728	-8.75549	-8.62639	15.3238	18.3699	20.13	0.0664799	0.0664799	20.13	20.13	2	1812	1819	1	651: Sum of 2 scans in range 1651 (rt=15.3238) to 1692 (rt=15.598) [C:\Data\Jenny\Jenna\1E4.raw]	1E4.raw	464894		Apc seq: 1812 - 1819 + 2 Deamidated (NQ)	p00422	0.0173867	0.0887529	0.0311527	0.109505	0.0762268	0.0829344	0.420386			0.0313548	0.0178754	0.023961	0.113293	0.550955	0.553347	0.215123	0.0616994	0.193182	0.0243971	0.35818
p00423	P02770	Serum albumin OS=Rattus norvegicus GN=Alb PE=1 SV=2	QTALAELVK		486.79	21.7061	2	x00000000000	-0.367448	-0.14101	-0.161595	20.5745	22.0398	995.12	0.000160828	0.000160828	42.85	42.85	5	550	558	42.85	1014: Sum of 2 scans in range 2399 (rt=21.7061) to 2438 (rt=21.9841) [C:\Data\Jenny\Jenna\1E3.raw]	1E3.raw	79603.5		Alb seq: 550 - 558 no mod	p00423	0.466883	0.535463	0.335087	0.52869	0.903881	2.29625	1.17491	0.662353	1.03717	1.82951	0.590655	0.640378	1.04104	1.62233	0.845975	1.02435	0.466531	1.25935	1.02443	1.13342
p00424	P15999	ATP synthase subunit alpha, mitochondrial OS=Rattus norvegicus GN=Atp5a1 PE=1 SV=2	QTGKTSIAIDTIINQK	Phospho (ST)	905.97	27.791	2	x000000300000000000	0.666878	0.666878	0.666878	27.791	27.791	266.227	0.000729742	0.000729742	42.32	42.32	1	215	230	8.02	1620: Scan 3412 (rt=27.791) [C:\Data\Jenny\Jenna\1E1.raw]	1E1.raw	19605.6	220	Atp5a1 seq: 215 - 230 + Phospho (ST)	p00424	0.216505	0.343256	0.0378157	0.811561	0.0546296	0.00893392	0.00781384	0.0767152	0.0381969			0.129374	0.013301			0.00858642	0.352285	0.0370231	0.0837853	0.0109437
p00425	P13221	Aspartate aminotransferase, cytoplasmic OS=Rattus norvegicus GN=Got1 PE=1 SV=3	QVEYLVNEK		561.296	14.479	2	x00000000000	-1.02447	-0.774602	-0.899538	14.479	20.5745	310.72	0.0136007	0.0136007	26.76	26.76	2	370	378	24.06	510: Scan 1419 (rt=14.479) [C:\Data\Jenny\Jenna\1E3.raw]	1E3.raw	15695.2		Got1 seq: 370 - 378 no mod	p00425	0.299877	0.344874	0.277898	0.344778			0.396524				0.429625	0.138249	0.335732		0.463598	0.222242	0.316857	0.396524	0.283937	0.340524
p00426	P97541	Heat shock protein beta-6 OS=Rattus norvegicus GN=Hspb6 PE=1 SV=1	RASAPLPGFSTPGR	Phospho (ST)	747.369	20.8298	2	x0003000000000000	2.68168	0.0154081	1.67137	20.123	21.8351	80.72	5.67718e-06	0.000112716	63.81	55.855	18	14	27	44.49	1072: Sum of 3 scans in range 2470 (rt=20.8298) to 2546 (rt=21.3742) [C:\Data\Jenny\Jenna\1E4.raw]	1E4.raw	9.5622e+06	16	Hspb6 pS16	p00426	117.808	116.567	102.886	87.3716	94.1121	13.5248	22.0224	35.5711	25.0901	11.8093	14.7008	18.1032	0.090167	0.00731808		0.356673	106.158	41.3076	17.4259	0.151386
p00427	P97541	Heat shock protein beta-6 OS=Rattus norvegicus GN=Hspb6 PE=1 SV=1	RASAPLPGFSTPGR	Phospho (ST)	498.582	20.9376	3	x0003000000000000	2.05464	0.00468943	0.852135	20.5687	21.6727	64.47	0.00929614	0.00929614	31.7	31.7	12	14	27	31.7	1170: Sum of 3 scans in range 2441 (rt=20.9376) to 2525 (rt=21.5214) [C:\Data\Jenny\Jenna\1E5.raw]	1E5.raw	3.63334e+06	16	Hspb6 pS16	p00427	46.3962	40.1537	38.8326	40.1904	41.6318	5.32663	10.5733	18.6504	9.33747	4.56871	5.02136	10.4311	0.0817866	0.0276535		0.20869	41.3932	19.0455	7.33965	0.106043
p00428	P61016	Cardiac phospholamban OS=Rattus norvegicus GN=Pln PE=1 SV=1	RASTIEMPQQAR	Oxidation (M); Phospho (ST)	742.34	7.17678	2	x00030002000000	0.0505846	0.0505846	0.0505846	7.17678	7.17678	44.71	0.000510478	0.000510478	44.71	44.71	1	14	25	13.05	40: Scan 447 (rt=7.17679) [C:\Data\Jenny\Jenna\2E2.raw]	2E2.raw	45377.3	16	Pln pS16	p00428	0.821252	1.48886	0.864344	0.428746	1.52034	3.58689	2.104	1.1918	1.05878	3.08532	1.50688	0.674523			0.000109749		0.900801	2.10076	1.58137	0.000109749
p00429	P43244	Matrin-3 OS=Rattus norvegicus GN=Matr3 PE=1 SV=2	RDSFDDRGPSLNPVLDYDHGSR	Phospho (ST)	866.718	23.9731	3	x000300000000000000000000	0.120903	0.120903	0.120903	23.9731	23.9731	83.2244	0.0174228	0.0174228	32.91	32.91	1	186	207	12.6	1420: Scan 2879 (rt=23.9731) [C:\Data\Jenny\Jenna\1E5.raw]	1E5.raw	57705.9	188	Matr3 pS188	p00429	0.106322	0.424434	0.156923	0.496564	0.0667303			0.0538015			0.0410627	0.186515					0.296061	0.0602659	0.113789	#DIV/0!
p00430	B5DEH0	LIM domain-containing protein 1 OS=Rattus norvegicus GN=Limd1 PE=2 SV=1	RDSSLGYEAPGR	Phospho (ST)	694.304	11.0635	2	x00030000000000	-0.311555	-1.29238	-0.801967	10.7917	11.0635	52.3772	3.76939e-05	3.76939e-05	54.06	54.06	2	301	312	4.34	326: Scan 992 (rt=11.0635) [C:\Data\Jenny\Jenna\2E1.raw]	2E1.raw	3158.77	303	Limd1 seq: 301 - 312 + Phospho (ST)	p00430	0.350863	0.259419	0.146466	0.153451	0.394461	0.0534684	0.0273305	0.0884298	0.0494589	0.0439068	0.00457843			0.00484441		0.00435697	0.22755	0.140922	0.032648	0.00460069
p00431	P54748	cAMP-specific 3',5'-cyclic phosphodiesterase 4A OS=Rattus norvegicus GN=Pde4a PE=1 SV=1	RESFLYR	Phospho (ST)	525.743	14.4187	2	x000300000	0.986212	-0.195337	0.0322913	14.0204	15.2135	38.1072	0.00068745	0.00068745	39.79	39.79	27	138	144	36.15	614: Sum of 2 scans in range 1494 (rt=14.4187) to 1532 (rt=14.6792) [C:\Data\Jenny\Jenna\1E1.raw]	1E1.raw	508284	140	Pde4a pS140	p00431	1.31662	0.900581	0.782936	0.619341	1.71017	0.695491	0.481286	0.560821	0.501372	0.548992	0.322934	0.177558	0.0673517	0.161664	0.00206779	0.00732619	0.904869	0.861942	0.387714	0.0596023
p00432	P00564	Creatine kinase M-type OS=Rattus norvegicus GN=Ckm PE=1 SV=2	RFCVGLQK		475.766	10.2652	2	x0000000000	-0.95417	-0.132699	-0.708431	9.32203	10.5418	408.957	0.0139063	0.0139063	25.1	25.1	3	252	259	23.53	232: Sum of 3 scans in range 849 (rt=10.2652) to 920 (rt=10.8001) [C:\Data\Jenny\Jenna\1E3.raw]	1E3.raw	163680		Ckm seq: 252 - 259 no mod	p00432	0.378858	0.16533	0.111152	0.095437	0.698232	0.462514	0.13666		0.684606	0.215587	0.204175		0.394557	0.269211	0.0834283	0.0727258	0.187694	0.432469	0.368123	0.20498
p00433	Q9QYC6	Prosaposin receptor GPR37 OS=Rattus norvegicus GN=Gpr37 PE=2 SV=1	RGNSTNR	2 Deamidated (NQ); Phospho (ST)	443.673	10.0504	2	x000103100	-4.86711	-4.86711	-4.86711	10.0504	10.0504	22.6372	0.0092457	0.0092457	24.32	24.32	1	227	233	7.62	232: Sum of 2 scans in range 807 (rt=10.0504) to 840 (rt=10.3076) [C:\Data\Jenny\Jenna\4E4.raw]	4E4.raw	26574.2	231	Gpr37 seq: 227 - 233 + 2 Deamidated (NQ); Phospho (ST)	p00433	0.132836	0.262919	0.216364	0.0737834	0.424921	0.570475	0.907145	0.282223	0.476782	1.31272	0.844997	0.178238	0.250486	0.486959	0.837934	0.385125	0.171476	0.546191	0.703184	0.490126
p00434	Q63638	Striated muscle-specific serine/threonine-protein kinase OS=Rattus norvegicus GN=Speg PE=2 SV=2	RGSSAESALPR	Phospho (ST)	605.782	7.25964	2	x0003000000000	0.305899	-0.653136	-0.355504	7.25964	21.3657	68.57	0.000898427	0.000898427	40.15	40.15	4	2017	2027	3.99	57: Scan 447 (rt=7.25964) [C:\Data\Jenny\Jenna\1E5.raw]	1E5.raw	46023.7	2019	Speg seq: 2017 - 2027 + Phospho (ST)	p00434	1.04272	0.90494	0.388644	0.556899	1.52772	0.335941	0.402135	0.287713	0.357826		0.170889	0.171454	0.0341722	0.00344295	0.0484045	0.0062102	0.723302	0.638378	0.23339	0.0230575
p00435	P55043	GTP-binding protein RAD OS=Rattus norvegicus GN=Rrad PE=2 SV=2	RGSTPWGPAPPLHR	Phospho (ST)	536.932	17.1465	3	x0003000000000000	-0.0248791	-0.30477	-0.38074	10.5418	21.3657	30.5172	0.00949031	0.00949031	32.2	32.2	14	23	36	0.11	856: Sum of 2 scans in range 1885 (rt=17.1465) to 1926 (rt=17.4292) [C:\Data\Jenny\Jenna\1E5.raw]	1E5.raw	331541	25	Rrad seq: 23 - 36 + Phospho (ST)	p00435	2.19075	2.43274	1.24961	1.67709	3.23205	0.790686	1.83214	1.62742	3.83707	1.13551	1.53537	2.38597		0.0232449		0.0984003	1.88755	1.87057	2.22348	0.0608226
p00436	P48500	Triosephosphate isomerase OS=Rattus norvegicus GN=Tpi1 PE=1 SV=2	RHIFGESDELIGQK		543.619	13.588	3	x0000000000000000	0.577455	-0.436163	0.0706459	13.588	14.9845	221.74	4.71935e-06	4.71935e-06	63.98	63.98	2	100	113	57.54	394: Scan 1189 (rt=13.588) [C:\Data\Jenny\Jenna\3E3.raw]	3E3.raw	15141.6		Tpi1 seq: 100 - 113 no mod	p00436	0.101433	0.170356	0.066249	0.136705	0.193646	0.174285	0.13527	0.105959	0.251043	0.104994	0.103967	0.164116	0.397015	0.324408	0.099193	0.19073	0.118686	0.15229	0.15603	0.252836
p00437	P02770	Serum albumin OS=Rattus norvegicus GN=Alb PE=1 SV=2	RHPDYSVSLLLR		485.941	20.7633	3	x00000000000000	0.84204	-0.168408	0.109981	20.0876	22.0881	602.98	4.26851e-07	4.26851e-07	70.94	70.94	10	361	372	59.31	1156: Sum of 2 scans in range 2416 (rt=20.7633) to 2455 (rt=21.0316) [C:\Data\Jenny\Jenna\1E5.raw]	1E5.raw	339168		Alb seq: 361 - 372 no mod	p00437	0.174775	0.674454	0.0700837	2.4312	0.234197	0.347027	0.741239	0.365907	0.823705	0.230771	0.236797	1.1899	2.74	1.12147	0.312223	0.836831	0.837628	0.422093	0.620293	1.25263
p00438	P62804	Histone H4 OS=Rattus norvegicus GN=Hist1h4b PE=1 SV=2	RISGLIYEETR	Phospho (ST)	708.848	24.3216	2	x0003000000000	0.772772	-0.0466207	0.099363	24.2945	24.3527	42.4672	0.000528814	0.000528814	44.15	44.15	3	46	56	42.62	1381: Scan 2924 (rt=24.3216) [C:\Data\Jenny\Jenna\1E2.raw]	1E2.raw	12769.1	48	Hist1h4b pS48	p00438	0.355547	0.581077	0.231452	0.382808	0.119894	0.0160459	0.0310565	0.0536556	0.0776793		0.0258075	0.0752668	0.00591184		0.00758472	0.00784586	0.387721	0.055163	0.0595845	0.00711414
p00439	B0LPN4	Ryanodine receptor 2 OS=Rattus norvegicus GN=Ryr2 PE=1 SV=2	RISQTSQVSIDAAHGYSPR	Phospho (ST)	1077.01	15.508	2	x000300000000000000000	2.79831	2.79831	2.79831	15.508	15.508	76.5972	3.63404e-06	3.63404e-06	68.27	68.27	1	2796	2814	12.79	720: Scan 1648 (rt=15.508) [C:\Data\Jenny\Jenna\1E5.raw]	1E5.raw	78889.1	2798	Ryr2 pS2798	p00439	0.101447	0.207205	0.0942043	0.418531	0.0572887		0.0351169	0.0862551	0.0181368		0.0507438	0.0999434					0.205347	0.0595536	0.0562747	#DIV/0!
p00440	B0LPN4	Ryanodine receptor 2 OS=Rattus norvegicus GN=Ryr2 PE=1 SV=2	RISQTSQVSIDAAHGYSPR	Phospho (ST)	718.344	15.3493	3	x000300000000000000000	0.328066	-0.243494	-0.122013	14.5651	16.2008	76.5972	3.47709e-07	3.47709e-07	78.28	78.28	14	2796	2814	3.72	707: Sum of 2 scans in range 1625 (rt=15.3493) to 1665 (rt=15.6255) [C:\Data\Jenny\Jenna\1E5.raw]	1E5.raw	489848	2798	Ryr2 seq: 2796 - 2814 + Phospho (ST)	p00440	2.22564	6.1941	1.603	6.26365	1.15821	0.282455	1.37667	1.57891	0.916624	0.719375	1.1743	2.00546	0.0149255			0.0553732	4.0716	1.09906	1.20394	0.0351494
p00441	P15865	Histone H1.4 OS=Rattus norvegicus GN=Hist1h1e PE=1 SV=3	RKASGPPVSELITK	Phospho (ST)	781.919	13.112	2	x0000300000000000	-0.6454	-0.6454	-0.6454	13.112	13.112	114.79	0.00250957	0.00250957	36.09	36.09	1	33	46	4.78	484: Scan 1323 (rt=13.112) [C:\Data\Jenny\Jenna\1E4.raw]	1E4.raw	23566.1	36	Hist1h1e seq: 33 - 46 + Phospho (ST)	p00441	0.692586	0.331941	0.621047	0.603394	0.429593	0.0464766	0.302152	0.492482	0.186764	0.082759	0.342879	0.301217	0.0028352	0.0114194			0.562242	0.317676	0.228405	0.00712729
p00442	P15865	Histone H1.4 OS=Rattus norvegicus GN=Hist1h1e PE=1 SV=3	RKASGPPVSELITK	Phospho (ST)	521.616	12.9695	3	x0000300000000000	1.22677	-0.405936	0.334956	12.9695	14.3209	114.79	2.84839e-05	2.84839e-05	55.54	55.54	14	33	46	54.7	473: Sum of 3 scans in range 1301 (rt=12.9695) to 1389 (rt=13.5502) [C:\Data\Jenny\Jenna\1E4.raw]	1E4.raw	756707	36	Hist1h1e pS36	p00442	6.28435	3.67233	4.96157	4.33851	6.24431	1.50364	4.20695	4.20926	2.53237	2.20265	3.56685	2.09547	0.0137068		0.025806	0.0186661	4.81419	4.04104	2.59933	0.019393
p00443	D3ZBN0	Histone H1.5 OS=Rattus norvegicus GN=Hist1h1b PE=3 SV=1	RKATGPPVSELITK	Phospho (ST)	526.287	14.0767	3	x0000300000000000	-0.545107	-0.545107	-0.545107	14.0767	14.0767	42.39	0.000475832	0.000475832	42.39	42.39	1	32	45	36.58	587: Scan 1445 (rt=14.0767) [C:\Data\Jenny\Jenna\1E1.raw]	1E1.raw	68619.1	35	Hist1h1b pT35	p00443	0.512628	0.264764	0.371691	0.506897	0.165972	0.00839537	0.0467172	0.0790998	0.00360923		0.0346223	0.0451726	0.00990815		0.00354857		0.413995	0.0750461	0.0278014	0.00672836
p00444	Q925F0	Small muscular protein OS=Rattus norvegicus GN=Smpx PE=3 SV=1	RKESTPGTAEGAPATPEEK	Phospho (ST)	679.314	7.20108	3	x000000003000000000000	-0.140546	-3.54609	-1.08039	7.20108	14.3209	27.63	0.0406435	0.0406435	27.63	27.63	4	33	51	3.69	29: Scan 449 (rt=7.20108) [C:\Data\Jenny\Jenna\2E1.raw]	2E1.raw	158218	40	Smpx seq: 33 - 51 + Phospho (ST)	p00444	0.00662203		0.00497302	0.00387092	0.0233108			0.00684893	0.00522882	0.00659431	0.00289999	0.00136986					0.00515532	0.0150799	0.00402324	#DIV/0!
p00445	Q5U2R4	Mitochondrial ribonuclease P protein 1 OS=Rattus norvegicus GN=Trmt10c PE=2 SV=1	RKHTGYLEVPEHSQAAFR	Phospho (ST)	552.27	9.83931	4	x00003000000000000000	0.542845	0.506565	0.121085	9.34283	10.7131	43.9572	0.000605833	0.000605833	45.64	45.64	4	374	391	27.07	272: Sum of 3 scans in range 819 (rt=9.83931) to 905 (rt=10.4339) [C:\Data\Jenny\Jenna\1E5.raw]	1E5.raw	463156	377	Trmt10c pT377	p00445	2.36649	3.03086	1.43238	3.07418	1.68337	0.169913	0.529683	1.03388	0.961509	0.145158	0.52076	0.876175	0.0189415				2.47598	0.854213	0.625901	0.0189415
p00446	Q6MG48	Protein PRRC2A OS=Rattus norvegicus GN=Prrc2a PE=1 SV=1	RKQSSSEISLAVER	Phospho (ST)	557.281	11.4157	3	x0000003000000000	-0.331372	-0.00778994	-0.169581	10.3315	11.4157	27.41	0.0265065	0.0265065	27.41	27.41	2	452	465	2.86	349: Scan 1041 (rt=11.4157) [C:\Data\Jenny\Jenna\2E1.raw]	2E1.raw	10189.8	457	Prrc2a seq: 452 - 465 + Phospho (ST)	p00446	0.582497	0.391949	0.295851	0.444444	0.539322	0.182311	0.331299	0.347481	0.30918	0.211098	0.357574	0.329984	0.0364021	0.0283378			0.428685	0.350103	0.301959	0.03237
p00447	Q9R080	G-protein-signaling modulator 1 OS=Rattus norvegicus GN=Gpsm1 PE=1 SV=2	RLDDQRASVGSLPGLR	Phospho (ST)	910.463	20.4657	2	x000000003000000000	1.53223	0.102809	0.605857	20.4657	20.6706	60.12	0.0234884	0.0234884	28.4	28.4	4	560	575	2.16	1130: Scan 2373 (rt=20.4657) [C:\Data\Jenny\Jenna\1E5.raw]	1E5.raw	103641	567	Gpsm1 seq: 560 - 575 + Phospho (ST)	p00447	0.497746	0.766876	0.470312	1.45904	0.271585	0.0154773	0.0427132	0.246813	0.091034		0.0430873	0.210543	0.124722			0.0648063	0.798494	0.144147	0.114888	0.0947641
p00448	Q9R080	G-protein-signaling modulator 1 OS=Rattus norvegicus GN=Gpsm1 PE=1 SV=2	RLDDQRASVGSLPGLR	Phospho (ST)	607.312	20.4657	3	x000000003000000000	1.73785	-0.0929128	0.709765	11.4157	20.7747	60.12	0.0796213	0.0796213	22.99	22.99	6	560	575	11.44	1130: Scan 2373 (rt=20.4657) [C:\Data\Jenny\Jenna\1E5.raw]	1E5.raw	1.85632e+06	567	Gpsm1 pS567	p00448	9.16239	9.4563	8.55268	17.2348	6.64325	0.269309	1.08681	4.03577	1.82786	0.349782	0.897206	2.76898	0.976006	0.227835	0.145902	0.645853	11.1015	3.00879	1.46096	0.498899
p00449	P11240	Cytochrome c oxidase subunit 5A, mitochondrial OS=Rattus norvegicus GN=Cox5a PE=1 SV=1	RLNDFASAVR		574.811	12.9963	2	x000000000000	-1.91616	-2.8224	-3.06057	11.895	13.1671	142.75	0.00426878	0.00426878	31.99	31.99	3	94	103	25.06	410: Scan 1216 (rt=12.9963) [C:\Data\Jenny\Jenna\1E3.raw]	1E3.raw	8957.79		Cox5a seq: 94 - 103 no mod	p00449				0.0952181	0.132948	0.187919	0.319464	0.213425	0.0791073	0.19016	0.298807	0.346676		0.232385	0.229876	0.289585	0.0952181	0.213439	0.228687	0.250615
p00450	Q63638	Striated muscle-specific serine/threonine-protein kinase OS=Rattus norvegicus GN=Speg PE=2 SV=2	RLSLSLSQK	Phospho (ST)	556.299	17.637	2	x00030000000	1.74683	0.180086	0.749157	16.7965	18.2994	68.57	0.00920831	0.00920831	28.42	28.42	15	2408	2416	9.86	900: Sum of 2 scans in range 1956 (rt=17.637) to 1993 (rt=17.89) [C:\Data\Jenny\Jenna\1E5.raw]	1E5.raw	261725	2410	Speg seq: 2408 - 2416 + Phospho (ST)	p00450	3.00396	2.26919	2.33628	2.55182	4.3262	2.11094	4.02815	5.26538	3.05703	4.50455	6.5398	2.87086	0.00216556	0.0090034	0.0155198	0.0597036	2.54031	3.93267	4.24306	0.0215981
p00451	P02770	Serum albumin OS=Rattus norvegicus GN=Alb PE=1 SV=2	RPCFSALTVDETYVPK		913.462	27.6606	2	x000000000000000000	0.694829	0.694829	0.694829	27.6606	27.6606	995.12	0.000574237	0.000574237	44.17	44.17	1	509	524	39.12	1387: Sum of 2 scans in range 3186 (rt=27.6606) to 3221 (rt=27.9365) [C:\Data\Jenny\Jenna\1E3.raw]	1E3.raw	59567.4		Alb seq: 509 - 524 no mod	p00451	0.020746	0.0637216	0.00792877	0.0301742					0.0283285			0.0872874	0.106936	0.0126658		0.0446385	0.0306427	#DIV/0!	0.057808	0.0547469
p00452	P02770	Serum albumin OS=Rattus norvegicus GN=Alb PE=1 SV=2	RPCFSALTVDETYVPK		609.312	27.6201	3	x000000000000000000	1.82584	1.82584	1.82584	27.6201	27.6201	995.12	0.00054059	0.00054059	44.27	44.27	1	509	524	33.83	1384: Sum of 3 scans in range 3181 (rt=27.6201) to 3251 (rt=28.1721) [C:\Data\Jenny\Jenna\1E3.raw]	1E3.raw	161805		Alb seq: 509 - 524 no mod	p00452	0.0764304	0.279531	0.0365716	0.174305	0.0763377		0.0261767	0.0527424	0.200123		0.0511402	0.475201	0.576903	0.174482	0.0384132	0.276121	0.14171	0.0517523	0.242155	0.26648
p00453	P23928	Alpha-crystallin B chain OS=Rattus norvegicus GN=Cryab PE=1 SV=1	RPFFPFHSPSR		458.908	27.6201	3	x0000000000000	0.631142	0.216204	0.128849	16.5807	27.6201	93.21	0.0520298	0.0520298	23.07	23.07	6	12	22	19.4	1384: Sum of 3 scans in range 3181 (rt=27.6201) to 3251 (rt=28.1721) [C:\Data\Jenny\Jenna\1E3.raw]	1E3.raw	107640		Cryab seq: 12 - 22 no mod	p00453	0.601836	0.429784	0.219809	0.689294	0.559706	0.476979	0.366934	0.552296	0.815866	0.137716	0.234254	0.520359	1.37238	1.06352	0.208508	0.640352	0.485181	0.488979	0.427049	0.821191
p00454	Q63945	Protein SET OS=Rattus norvegicus GN=Set PE=2 SV=2	RQSAILPQPK	Phospho (ST)	609.324	9.63635	2	x000300000000	0.426587	-0.921396	-0.464397	9.63635	17.7752	54.13	2.89775e-05	2.89775e-05	54.13	54.13	5	5	14	51.02	237: Sum of 3 scans in range 808 (rt=9.63635) to 888 (rt=10.183) [C:\Data\Jenny\Jenna\1E4.raw]	1E4.raw	74782.6	7	Set pS7	p00454	3.34849	1.84126	2.3893	1.68347	1.42745	0.277948	0.237667	0.310264	0.229362	0.191714	0.150594	0.0916465					2.31563	0.563332	0.165829	#DIV/0!
p00455	O88884	A-kinase anchor protein 1, mitochondrial OS=Rattus norvegicus GN=Akap1 PE=2 SV=1	RRSESSGNLPSIVDTR	Phospho (ST)	618.635	14.3127	3	x000003000000000000	0.769073	0.542399	0.655736	14.3127	17.7752	27.62	0.0323476	0.0323476	27.62	27.62	2	99	114	0	571: Sum of 2 scans in range 1501 (rt=14.3127) to 1539 (rt=14.5694) [C:\Data\Jenny\Jenna\1E4.raw]	1E4.raw	41009.3	103	Akap1 seq: 99 - 114 + Phospho (ST)	p00455	0.735962	1.01015	0.00469955	0.964858	0.609817	0.116311	0.436782	1.02284	0.298171	0.19151	0.262037	0.46721	0.00190726	0.0176382		0.0299222	0.678917	0.546438	0.304732	0.0164892
p00456	P43244	Matrin-3 OS=Rattus norvegicus GN=Matr3 PE=1 SV=2	RRTEEGPTLSYGR	Phospho (ST)	534.587	7.54632	3	x000300000000000	0.55412	-0.40169	-0.239265	7.54632	7.6943	83.2244	7.37103e-05	7.37103e-05	53.68	53.68	3	148	160	23.5	88: Scan 490 (rt=7.54632) [C:\Data\Jenny\Jenna\1E5.raw]	1E5.raw	234436	150	Matr3 pT150	p00456	0.859982	0.40969	0.421931	0.436596	0.296148	0.0460291	0.0556869	0.0650662	0.0480807	0.0573003	0.0568855	0.0154439	0.00718921				0.53205	0.115732	0.0444276	0.00718921
p00457	P45953	Very long-chain specific acyl-CoA dehydrogenase, mitochondrial OS=Rattus norvegicus GN=Acadvl PE=1 SV=1	RRTGIGSGLSLSGIVHPELSR	Phospho (ST)	568.804	26.0347	4	x00030000000000000000000	-0.7943	-0.7943	-0.7943	26.0347	26.0347	42.82	0.00057986	0.00057986	42.82	42.82	1	511	531	11.24	1575: Scan 3174 (rt=26.0347) [C:\Data\Jenny\Jenna\1E5.raw]	1E5.raw	43606.3	513	Acadvl pT513	p00457	0.0788059	0.588921	0.106691	0.568736	0.0281997	0.00159786						0.0277834			0.00412619	0.0109278	0.335788	0.0148988	0.0277834	0.00752699
p00458	P30835	6-phosphofructokinase, liver type OS=Rattus norvegicus GN=Pfkl PE=2 SV=3	RTLSIDKGF	Phospho (ST)	558.777	14.3127	2	x00003000000	1.1788	-0.00448214	0.25847	14.3127	26.0347	55.11	0.131909	0.131909	19.27	19.27	3	772	780	1.44	571: Sum of 2 scans in range 1501 (rt=14.3127) to 1539 (rt=14.5694) [C:\Data\Jenny\Jenna\1E4.raw]	1E4.raw	42197.6	775	Pfkl seq: 772 - 780 + Phospho (ST)	p00458	1.42845	0.824563	1.01538	0.913623	0.394767	0.0558734	0.0583943	0.158594	0.0535771	0.0641245	0.0622372	0.0591135	0.00477392	0.0238547	0.0273185		1.0455	0.166907	0.0597631	0.0186491
p00459	P04797	Glyceraldehyde-3-phosphate dehydrogenase OS=Rattus norvegicus GN=Gapdh PE=1 SV=3	RVIISAPSADAPMFVMGVNHEK	2 Oxidation (M)	801.073	20.5082	3	x000000000000020020000000	1.54737	-0.314975	0.35747	20.5082	21.3058	374.46	0.000300033	0.000300033	48.05	48.05	5	116	137	44.03	1135: Scan 2379 (rt=20.5082) [C:\Data\Jenny\Jenna\1E5.raw]	1E5.raw	40771.1		Gapdh seq: 116 - 137 + 2 Oxidation (M)	p00459	0.186976	0.213118	0.0827395	0.475613	0.0312039	0.0357117	0.141281	0.118052	0.221049	0.0720013	0.0954343	0.326471	0.519493	0.316216	0.0313573	0.294204	0.239612	0.0815623	0.178739	0.290317
p00460	P42930	Heat shock protein beta-1 OS=Rattus norvegicus GN=Hspb1 PE=1 SV=1	RVPFSLLR	Phospho (ST)	534.292	30.3444	2	x0000030000	-0.0187517	-0.0187517	-0.0187517	30.3444	30.3444	22.37	0.0301303	0.0301303	22.37	22.37	1	5	12	20.64	1797: Sum of 2 scans in range 3768 (rt=30.3444) to 3803 (rt=30.6211) [C:\Data\Jenny\Jenna\1E1.raw]	1E1.raw	13467	9	Hspb1 pS9	p00460	0.343411	0.184087	0.150382	0.258839	0.155399	0.00138845	0.0277189	0.073865	0.0810279		0.0414756	0.12896	0.00747945			0.00445391	0.23418	0.0645929	0.0838213	0.00596668
p00461	B0BN56	28S ribosomal protein S31, mitochondrial OS=Rattus norvegicus GN=Mrps31 PE=2 SV=1	RVSFTQIISNMK	Oxidation (M); Phospho (ST)	760.372	25.1582	2	x00030000000200	0.961989	0.211361	0.653118	25.1582	25.9914	64.9444	0.000218715	0.000218715	48	48	11	189	200	18.72	1511: Sum of 2 scans in range 3048 (rt=25.1582) to 3085 (rt=25.4141) [C:\Data\Jenny\Jenna\1E5.raw]	1E5.raw	110353	191	Mrps31 pS191	p00461	0.99436	1.29692	1.01077	1.66091	0.905751	0.154425	0.639979	1.75012	0.594654	0.2567	0.738567	1.48187			0.00890348	0.0311811	1.24074	0.862569	0.767947	0.0200423
p00462	E9PT87	Myosin light chain kinase 3 OS=Rattus norvegicus GN=Mylk3 PE=1 SV=1	RVSSAAEAAIVVLDDSAAPPAPFEHR	Phospho (ST)	919.453	40.5578	3	x0003000000000000000000000000	1.40781	0.580329	0.994071	40.4741	40.5578	136.95	2.11573e-07	2.11573e-07	80.87	80.87	2	442	467	7.26	2359: Scan 5110 (rt=40.5578) [C:\Data\Jenny\Jenna\1E2.raw]	1E2.raw	44042.9	444	Mylk3 seq: 442 - 467 + Phospho (ST)	p00462	0.0221691	0.330665	0.0217041	0.226341	0.0293639		0.0106737	0.0197511	0.0184599		0.00405385	0.030909				0.00321831	0.15022	0.0199296	0.0178076	0.00321831
p00463	Q5U3Y0	Kelch domain-containing protein 10 OS=Rattus norvegicus GN=Klhdc10 PE=2 SV=1	SAAQGWDR	Deamidated (NQ)	446.206	77.1918	2	x0000100000	9.90457	9.90457	9.90457	77.1918	77.1918	20.25	0.0481471	0.0481471	20.25	20.25	1	2	9	12.62	2992: Scan 8850 (rt=77.1918) [C:\Data\Jenny\Jenna\2E4.raw]	2E4.raw	2245.99		Klhdc10 seq: 2 - 9 + Deamidated (NQ)	p00463	0.0026377	0.00160187	0.000737838	0.0103366	0.0105205	0.00929293	0.00514669	0.012816	0.0230288	0.0484663	0.00837809	0.00153725	0.0200413	0.0234061	0.0332265	0.0127483	0.0038285	0.00944404	0.0203526	0.0223555
p00464	P42123	L-lactate dehydrogenase B chain OS=Rattus norvegicus GN=Ldhb PE=1 SV=2	SADTLWDIQK		588.799	26.5016	2	x000000000000	0.819168	0.00255193	0.244985	25.5848	40.4741	538.35	0.00782497	0.00782497	30.75	30.75	4	320	329	29.42	1322: Sum of 2 scans in range 3034 (rt=26.5016) to 3068 (rt=26.7566) [C:\Data\Jenny\Jenna\1E3.raw]	1E3.raw	9246.6		Ldhb seq: 320 - 329 no mod	p00464	0.204151	0.219255	0.122913	0.378782	0.265473	0.678579	0.378659	0.190676	0.787151	0.358093	0.110609	0.227052	0.590199	0.954757	0.154931	0.308127	0.231275	0.378347	0.370726	0.502003
p00465	P04642	L-lactate dehydrogenase A chain OS=Rattus norvegicus GN=Ldha PE=1 SV=1	SADTLWGIQK		559.796	24.3269	2	x000000000000	0.412499	0.412499	0.412499	24.3269	25.0583	122.81	0.0013802	0.0013802	38.07	38.07	2	319	328	38.07	1188: Sum of 2 scans in range 2753 (rt=24.3269) to 2787 (rt=24.5771) [C:\Data\Jenny\Jenna\1E3.raw]	1E3.raw	21685.8		Ldha seq: 319 - 328 no mod	p00465	0.0697972	0.0946111	0.0512751	0.122497	0.112002	0.267637	0.179827	0.0742496	0.2712	0.143032	0.0453757	0.0655027	0.203344	0.278773	0.0890327	0.106021	0.0845452	0.158429	0.131278	0.169293
p00466	O88989	Malate dehydrogenase, cytoplasmic OS=Rattus norvegicus GN=Mdh1 PE=1 SV=3	SAPSIPKENFSCLTR		825.42	22.4851	2	x00000000000000000	-0.507635	-0.507635	-0.507635	22.4851	22.4851	342.09	2.80386e-05	2.80386e-05	57.03	57.03	1	143	157	53.3	1071: Scan 2508 (rt=22.4851) [C:\Data\Jenny\Jenna\1E3.raw]	1E3.raw	12777.2		Mdh1 seq: 143 - 157 no mod	p00466	0.00344225	0.00718882		0.0828181			0.00607184	0.0113128		0.00680778		0.0585526					0.0311497	0.00869232	0.0326802	#DIV/0!
p00467	O88989	Malate dehydrogenase, cytoplasmic OS=Rattus norvegicus GN=Mdh1 PE=1 SV=3	SAPSIPKENFSCLTR		550.616	22.3476	3	x00000000000000000	-0.662897	-0.662897	-0.662897	22.3476	22.3476	342.09	0.00127572	0.00127572	40.45	40.45	1	143	157	39.32	1061: Sum of 2 scans in range 2488 (rt=22.3476) to 2529 (rt=22.6447) [C:\Data\Jenny\Jenna\1E3.raw]	1E3.raw	111024		Mdh1 seq: 143 - 157 no mod	p00467	0.00205648	0.0406097	0.0190206	0.307277	0.0583841	0.00829571	0.0528583	0.0657353	0.101294		0.0629512	0.332402	0.17576	0.0260062	0.0351553	0.152747	0.0922409	0.0463183	0.165549	0.0974172
p00468	P18437	Non-histone chromosomal protein HMG-17 OS=Rattus norvegicus GN=Hmgn2 PE=1 SV=2	SARLSAKPAPPKPEPKPK	Phospho (ST)	495.528	7.09566	4	x00000300000000000000	1.2866	1.2866	1.2866	7.09566	7.09566	27.69	0.0074895	0.0074895	27.69	27.69	1	25	42	1.9	42: Scan 423 (rt=7.09566) [C:\Data\Jenny\Jenna\1E5.raw]	1E5.raw	2.49433e+06	29	Hmgn2 seq: 25 - 42 + Phospho (ST)	p00468	11.8842	6.34323	4.7046	7.21553	2.6464	1.33036	1.18961	1.0345	0.827868	0.719662	0.441229	0.413096			0.00528329		7.53688	1.55022	0.600464	0.00528329
p00469	P13221	Aspartate aminotransferase, cytoplasmic OS=Rattus norvegicus GN=Got1 PE=1 SV=3	SCASQLVLGDNSPALR		815.916	26.5736	2	x000000000000000000	0.901942	0.901942	0.901942	26.5736	26.5736	310.72	7.99514e-06	7.99514e-06	63.04	63.04	1	82	97	44.01	1328: Sum of 2 scans in range 3044 (rt=26.5736) to 3074 (rt=26.7966) [C:\Data\Jenny\Jenna\1E3.raw]	1E3.raw	18223.2		Got1 seq: 82 - 97 no mod	p00469	0.00444076	0.0133486		0.0183721	0.00605273	0.00359868		0.00429045	0.0321685		0.0111258	0.0563557	0.0828852	0.0234787		0.0241156	0.0120538	0.00464729	0.0332167	0.0434932
p00470	P13221	Aspartate aminotransferase, cytoplasmic OS=Rattus norvegicus GN=Got1 PE=1 SV=3	SCASQLVLGDNSPALRENR		677.341	20.8191	3	x000000000000000000000	-0.281419	-0.281419	-0.281419	20.8191	20.8191	310.72	0.0315121	0.0315121	27.58	27.58	1	82	100	22.6	954: Scan 2276 (rt=20.8191) [C:\Data\Jenny\Jenna\1E3.raw]	1E3.raw	4762.87		Got1 seq: 82 - 100 no mod	p00470	0.00226032			0.0304923			0.00501247	0.00599972		0.00632762	0.00137011	0.0403572	0.0184951				0.0163763	0.00550609	0.0160183	0.0184951
p00471	P81155	Voltage-dependent anion-selective channel protein 2 OS=Rattus norvegicus GN=Vdac2 PE=1 SV=2	SCSGVEFSTSGSSNTDTGK		925.889	12.6684	2	x000000000000000000000	-0.280036	-0.280036	-0.280036	12.6684	12.6684	97.27	3.27187e-09	3.27187e-09	97.27	97.27	1	47	65	97.27	387: Sum of 2 scans in range 1173 (rt=12.6684) to 1209 (rt=12.944) [C:\Data\Jenny\Jenna\1E3.raw]	1E3.raw	17513.2		Vdac2 seq: 47 - 65 no mod	p00471	0.0260606	0.038736		0.0153388	0.0171285	0.0311027	0.00946827		0.0309305		0.0184344	0.00829977	0.0346735	0.0273413			0.0267118	0.0192332	0.0192215	0.0310074
p00472	P01026	Complement C3 OS=Rattus norvegicus GN=C3 PE=1 SV=3	SDVDEDIIPEEDIISR		922.943	34.5244	2	x000000000000000000	1.20941	1.20941	1.20941	34.5244	34.5244	47.76	0.000350063	0.000350063	47.76	47.76	1	749	764	36.92	1781: Scan 4026 (rt=34.5244) [C:\Data\Jenny\Jenna\4E3.raw]	4E3.raw	9299.01		C3 seq: 749 - 764 no mod	p00472	0.014536	0.0301323	0.0442291	0.0487639			0.0140222	0.0417679	0.0657944		0.0364185	0.0941663	0.0618657	0.0378624	0.0123473	0.0752799	0.0344153	0.0278951	0.0654597	0.0468388
p00473	Q75N33	Protein transport protein Sec16B OS=Rattus norvegicus GN=Sec16b PE=2 SV=1	SETPGSR	Phospho (ST)	407.159	43.1384	2	x000300000	-5.8365	-5.8365	-5.8365	43.1384	43.1384	21.49	0.0191586	0.0191586	21.49	21.49	1	347	353	16.94	2009: Sum of 3 scans in range 4892 (rt=43.1384) to 4950 (rt=43.6755) [C:\Data\Jenny\Jenna\4E4.raw]	4E4.raw	18655.1	349	Sec16b pT349	p00473	0.563837	1.35532	0.671837	0.328517	0.90199	0.0576644	0.31053	0.79694	1.04401	0.1182	0.976902	0.72012	1.13319	0.36545	0.550458	0.926103	0.729877	0.516781	0.714809	0.743801
p00474	P85125	Polymerase I and transcript release factor OS=Rattus norvegicus GN=Ptrf PE=1 SV=1	SFTPDHVVYAR	Phospho (ST)	686.31	19.7505	2	x0300000000000	2.60323	-0.869692	1.05647	18.8773	20.2717	249.029	4.1935e-05	4.1935e-05	54.62	54.62	9	302	312	5.75	1064: Sum of 2 scans in range 2267 (rt=19.7505) to 2309 (rt=20.0307) [C:\Data\Jenny\Jenna\1E5.raw]	1E5.raw	958140	302	Ptrf seq: 302 - 312 + Phospho (ST)	p00474	12.2004	7.18161	8.80758	10.0625	8.4273	0.88684	3.32592	3.10233	2.25235	0.622023	1.89869	1.21689	0.0115144	0.0120311	0.0387986	0.0723951	9.56302	3.9356	1.49749	0.0336848
p00475	P63018	Heat shock cognate 71 kDa protein OS=Rattus norvegicus GN=Hspa8 PE=1 SV=1	SFYPEEVSSMVLTK	Oxidation (M)	816.894	28.6568	2	x0000000000200000	-1.75331	-1.75331	-1.75331	28.6568	28.6568	224.88	4.00118e-06	4.00118e-06	66.1	66.1	1	113	126	59.19	1128: Sum of 2 scans in range 2885 (rt=28.6568) to 2925 (rt=29.0192) [C:\Data\Jenny\Jenna\3E3.raw]	3E3.raw	4723.93		Hspa8 seq: 113 - 126 + Oxidation (M)	p00475	0.121398	0.00609802	0.392152	0.0293916	0.017233	0.147147	0.145523	0.27355	0.286069	0.118407	0.274303	0.370666	0.170772	0.141701	0.310327	0.337972	0.13726	0.145863	0.262361	0.240193
p00476	P14408	Fumarate hydratase, mitochondrial OS=Rattus norvegicus GN=Fh PE=1 SV=1	SGLGELILPENEPGSSIMPGK	Oxidation (M)	1071.05	35.0825	2	x00000000000000000020000	2.00413	0.69577	1.46677	34.333	35.4734	59.34	1.90917e-05	1.90917e-05	59.34	59.34	4	348	368	49.82	2063: Scan 4365 (rt=35.0825) [C:\Data\Jenny\Jenna\1E1.raw]	1E1.raw	19501.2		Fh seq: 348 - 368 + Oxidation (M)	p00476	0.13724	0.0450864	0.0818942	0.0938653	0.0195348	0.0609011	0.0941317	0.108986	0.267953	0.0648993	0.0708185	0.230729	0.191942	0.0819324	0.0479416	0.195358	0.0895216	0.0708883	0.1586	0.129293
p00477	Q9JI85	Nucleobindin-2 OS=Rattus norvegicus GN=Nucb2 PE=2 SV=1	SGRLSQELDLVSHK	Phospho (ST)	550.277	22.2806	3	x0300000000000000	4.88286	4.88286	4.88286	22.2806	22.2806	67.53	2.68438e-06	2.68438e-06	67.53	67.53	1	85	98	17.47	1291: Scan 2635 (rt=22.2806) [C:\Data\Jenny\Jenna\1E5.raw]	1E5.raw	41826.6	85	Nucb2 pS85	p00477	0.00129389	0.0136988	0.0161066	0.00141972		0.0174393		0.0226555	0.0336325	0.0232462		0.0249529	0.0145811	0.0248288		0.00104835	0.00812977	0.0200474	0.0272772	0.0134861
p00478	D3ZQL6	MICAL-like protein 1 OS=Rattus norvegicus GN=Micall1 PE=1 SV=1	SGTRPLSLQK	Phospho (ST)	583.801	7.87568	2	x000000030000	0.781581	-0.179309	0.392649	7.87568	35.0825	76.38	0.0013229	0.0013229	38.63	38.63	3	228	237	37.13	107: Scan 547 (rt=7.87568) [C:\Data\Jenny\Jenna\1E4.raw]	1E4.raw	12800.6	234	Micall1 pS234	p00478	0.0106422	0.00743481	0.00385526	0.0124526		0.00184065	0.00137175		0.00302533		0.00263978	0.0212687		0.00290583	0.00906926		0.00859622	0.0016062	0.00897792	0.00598754
p00479	P02770	Serum albumin OS=Rattus norvegicus GN=Alb PE=1 SV=2	SIHTLFGDK		509.272	16.2418	2	x00000000000	1.28771	0.146577	0.146577	14.4309	34.333	680.55	0.0388764	0.0388764	23.32	23.32	10	89	97	18.65	734: Scan 1714 (rt=16.2418) [C:\Data\Jenny\Jenna\4E1.raw]	4E1.raw	75843.3		Alb seq: 89 - 97 no mod	p00479	8.06969	7.64186	5.94799	8.98753	1.45115	3.48349	1.04677	0.673359	5.32819	4.69732	0.00159796	3.88365	1.4342	2.20431	0.712991	1.1872	7.66177	1.66369	3.47769	1.38468
p00480	P05982		SIPADNQIKAR	Deamidated (NQ)	405.225	9.6007	3	x0000000100000	3.53935	3.53935	3.53935	9.6007	9.6007	22.47	0.0314263	0.0314263	22.47	22.47	1	263	273	8.02	203: Sum of 3 scans in range 741 (rt=9.6007) to 814 (rt=10.2098) [C:\Data\Jenny\Jenna\2E3.raw]	2E3.raw	13545.4		P05982 seq: 263 - 273 + Deamidated (NQ)	p00480	0.364333	0.132159	0.277758	0.700188	0.363062	0.326294	0.876786	0.409719	0.541753	0.310107	0.508331	0.474501	0.406248	0.283435	1.02451	0.416979	0.36861	0.493965	0.458673	0.532794
p00481	B1PRL5	Muscle-related coiled-coil protein OS=Rattus norvegicus GN=Murc PE=2 SV=1	SISNATPSKEAFK	Phospho (ST)	730.346	10.5259	2	x030000000000000	-0.417502	-0.444924	-0.625128	10.1608	11.2476	45.6072	0.000264093	0.000264093	47.29	47.29	7	257	269	8.16	321: Sum of 2 scans in range 918 (rt=10.5259) to 959 (rt=10.811) [C:\Data\Jenny\Jenna\1E5.raw]	1E5.raw	55609.8	257	Murc seq: 257 - 269 + Phospho (ST)	p00481	0.68943	0.282272	0.595108	1.69122	0.586425	0.0598541	0.480029	0.612573	0.198114	0.0631233	0.3756	0.294176	0.0185145		0.00112292	0.0567465	0.814506	0.43472	0.232753	0.0254613
p00482	P13668	Stathmin OS=Rattus norvegicus GN=Stmn1 PE=1 SV=2	SKESVPEFPLSPPK	Phospho (ST)	811.398	27.4879	2	x0000300000000000	0.551586	0.551586	0.551586	27.4879	27.4879	27.64	0.0272055	0.0272055	27.64	27.64	1	28	41	12.11	1602: Scan 3371 (rt=27.4879) [C:\Data\Jenny\Jenna\1E1.raw]	1E1.raw	4588.38	31	Stmn1 pS31	p00482	0.22811	0.207183	0.11396	0.256622	0.0269133	0.0121586	0.00481279	0.00809761			0.00139889	0.0195773	0.00128457				0.201469	0.0129956	0.0104881	0.00128457
p00483	P42123	L-lactate dehydrogenase B chain OS=Rattus norvegicus GN=Ldhb PE=1 SV=2	SLADELALVDVLEDK		815.432	49.8065	2	x00000000000000000	-1.50597	-1.50597	-1.50597	49.8065	49.8065	218.25	0.0164331	0.0164331	28.58	28.58	1	44	58	28.15	2803: Scan 6098 (rt=49.8065) [C:\Data\Jenny\Jenna\4E1.raw]	4E1.raw	1489.6		Ldhb seq: 44 - 58 no mod	p00483		0.0137808	0.000661311	0.0153668				0.000221647	0.0101394		0.000981679	0.00999426	0.0284106	0.0139382	0.00177057	0.00808962	0.00993629	0.000221647	0.00703844	0.0130522
p00484	P14604	Enoyl-CoA hydratase, mitochondrial OS=Rattus norvegicus GN=Echs1 PE=1 SV=1	SLAMEMVLTGDR	2 Oxidation (M)	677.821	16.7516	2	x00002020000000	-0.726198	-1.05125	-0.598147	15.3425	25.6103	36.15	0.00321526	0.00321526	36.15	36.15	9	186	197	27.28	756: Sum of 2 scans in range 1821 (rt=16.7516) to 1859 (rt=17.0249) [C:\Data\Jenny\Jenna\2E4.raw]	2E4.raw	7828.27		Echs1 seq: 186 - 197 + 2 Oxidation (M)	p00484	0.245549	0.196459	0.265239	0.298236	0.218657	0.466264	0.697795	0.411122	0.377794	0.638719	0.417523	0.199878	0.3863	0.917375	0.922382	0.345814	0.251371	0.448459	0.408479	0.642968
p00485	P50463	Cysteine and glycine-rich protein 3 OS=Rattus norvegicus GN=Csrp3 PE=1 SV=1	SLESTNVTDKDGELYCK		951.445	16.3406	2	x0000000000000000000	0.727034	0.727034	0.727034	16.3406	16.3406	277.97	1.02075e-07	1.02075e-07	83.06	83.06	1	153	169	80.77	639: Sum of 2 scans in range 1665 (rt=16.3406) to 1695 (rt=16.561) [C:\Data\Jenny\Jenna\1E3.raw]	1E3.raw	71695.3		Csrp3 seq: 153 - 169 no mod	p00485	0.0487338	0.110904	0.0266323	0.10098	0.0304115	0.00807063	0.0106951	0.0371608	0.106846		0.00700476	0.120894	0.182404	0.115526	0.00187426	0.0511506	0.0718125	0.0215845	0.0782484	0.0877389
p00486	P50463	Cysteine and glycine-rich protein 3 OS=Rattus norvegicus GN=Csrp3 PE=1 SV=1	SLESTNVTDKDGELYCK		634.633	16.2874	3	x0000000000000000000	1.89176	1.89176	1.89176	16.2874	16.2874	277.97	0.00147607	0.00147607	41.5	41.5	1	153	169	37.21	634: Sum of 3 scans in range 1658 (rt=16.2874) to 1732 (rt=16.8281) [C:\Data\Jenny\Jenna\1E3.raw]	1E3.raw	216466		Csrp3 seq: 153 - 169 no mod	p00486	0.144793	0.394726	0.0784485	0.332029	0.123921	0.0753826	0.0649717	0.114255	0.485557	0.0664249	0.0702378	0.457297	0.561131	0.464366	0.0489272	0.198419	0.237499	0.0946328	0.269879	0.318211
p00487	P07483	Fatty acid-binding protein, heart OS=Rattus norvegicus GN=Fabp3 PE=1 SV=2	SLGVGFATR		454.25	19.6143	2	x00000000000	-7.07898	-6.90248	-7.79053	17.5203	21.6506	84.41	0.023756	0.023756	24.27	24.27	4	23	31	1.78	1003: Sum of 2 scans in range 2198 (rt=19.6143) to 2239 (rt=19.8976) [C:\Data\Jenny\Jenna\4E1.raw]	4E1.raw	108242		Fabp3 seq: 23 - 31 no mod	p00487	0.819061	1.16924	0.653177	0.569881	2.28793	4.5638	1.71613	1.16759	2.73321	3.46192	0.951563	0.961109	2.87801	4.97291	2.59341	1.33	0.80284	2.43386	2.02695	2.94358
p00488	P32551	Cytochrome b-c1 complex subunit 2, mitochondrial OS=Rattus norvegicus GN=Uqcrc2 PE=1 SV=2	SMTASGNLGHTPFLDEL	Oxidation (M)	903.423	35.5221	2	x0020000000000000000	2.78031	0.120787	0.0690726	34.7641	35.9115	132.12	7.2858e-06	7.2858e-06	63.94	63.94	12	436	452	63.94	1996: Sum of 2 scans in range 4496 (rt=35.5221) to 4530 (rt=35.8032) [C:\Data\Jenny\Jenna\1E4.raw]	1E4.raw	19531.6		Uqcrc2 seq: 436 - 452 + Oxidation (M)	p00488	0.0493051	0.0587996	0.125693	0.117182	0.00417052	0.0595352	0.126535	0.094996	0.136078	0.0547564	0.110504	0.190483	0.102872	0.0800368	0.103952	0.149752	0.087745	0.0713091	0.122955	0.109153
p00489	Q05701	BPI fold-containing family B member 3 OS=Rattus norvegicus GN=Bpifb3 PE=2 SV=1	SPMILLQNK	2 Deamidated (NQ)	523.28	23.9137	2	x00000001100	-8.29262	-7.60331	-7.94796	23.4453	23.9137	25.6	0.022447	0.022447	25.6	25.6	2	343	351	9.45	1346: Sum of 2 scans in range 2815 (rt=23.9137) to 2854 (rt=24.1845) [C:\Data\Jenny\Jenna\4E1.raw]	4E1.raw	201357		Bpifb3 seq: 343 - 351 + 2 Deamidated (NQ)	p00489	7.36977	4.41081	6.955	6.71439	7.5696	0.55872	10.9232	12.8799	5.73034	3.82505	13.6135	10.6216	5.26559	1.54246	11.5216	10.1296	6.36249	7.98286	8.44763	7.11481
p00490	Q5YLM1	Sn1-specific diacylglycerol lipase alpha OS=Rattus norvegicus GN=Dagla PE=2 SV=1	SPSQQEILLR	Deamidated (NQ)	586.323	35.9811	2	x000010000000	5.02977	4.07302	4.5514	34.3531	35.9811	20.49	0.0495785	0.0495785	20.49	20.49	2	954	963	5.29	2133: Sum of 3 scans in range 4515 (rt=35.9811) to 4580 (rt=36.4807) [C:\Data\Jenny\Jenna\1E2.raw]	1E2.raw	50040		Dagla seq: 954 - 963 + Deamidated (NQ)	p00490	0.916319	3.93533	0.563948	2.78323	1.02266	0.0180359	0.412844	1.83197	1.0633	0.252839	1.64236	5.1998	7.34267	0.736007	1.21131	3.2613	2.04971	0.821378	2.03957	3.13782
p00491	Q9ER34	Aconitate hydratase, mitochondrial OS=Rattus norvegicus GN=Aco2 PE=1 SV=2	SQFTITPGSEQIR		732.378	35.9	2	x000000000000000	1.79115	-0.218767	0.104256	15.3425	35.903	666.6	0.0847863	0.0847863	21.38	21.38	8	412	424	12.42	1800: Scan 4182 (rt=35.9) [C:\Data\Jenny\Jenna\1E3.raw]	1E3.raw	14929.6		Aco2 seq: 412 - 424 no mod	p00491	0.0776681	0.00666141	0.351108	0.118945	0.129267	0.02872	0.0566741	0.11715	0.00701128	0.00529484	0.178829	0.200451	0.0125209	0.0137213	0.00104336	0.00572602	0.138596	0.0829528	0.0978965	0.00825289
p00492	Q2PS20	Junctophilin-2 OS=Rattus norvegicus GN=Jph2 PE=2 SV=1	SRLSFLK	Phospho (ST)	465.745	19.5335	2	x000030000	0.71761	0.71761	0.71761	19.5335	19.5335	26.87	0.0143912	0.0143912	26.87	26.87	1	237	243	9.06	904: Sum of 2 scans in range 2124 (rt=19.5335) to 2159 (rt=19.791) [C:\Data\Jenny\Jenna\3E1.raw]	3E1.raw	138603	240	Jph2 seq: 237 - 243 + Phospho (ST)	p00492	8.36645	7.96953	7.56708	4.12348	11.9315	5.30661	6.55661	6.41018	6.69542	7.5571	7.62838	3.17821	0.126177	0.231159	0.148208	0.17055	7.00664	7.55123	6.26478	0.169023
p00493	Q8VBU2	Protein NDRG2 OS=Rattus norvegicus GN=Ndrg2 PE=1 SV=1	SRTASLTSAASIDGSR	Phospho (ST)	830.391	14.5266	2	x000003000000000000	2.06298	2.06298	2.06298	14.5266	14.5266	58.3772	1.68161e-05	1.68161e-05	60.06	60.06	1	328	343	16.36	638: Scan 1504 (rt=14.5266) [C:\Data\Jenny\Jenna\1E5.raw]	1E5.raw	44849.7	332	Ndrg2 pS332	p00493	0.136707	0.104415	0.110527	0.384996	0.0745357		0.0109219	0.0500563		0.00746761		0.0011194	0.0271559			0.0148831	0.184161	0.0451713	0.00429351	0.0210195
p00494	P19332	Microtubule-associated protein tau OS=Rattus norvegicus GN=Mapt PE=1 SV=3	SRTPSLPTPPTREPK	Phospho (ST)	581.965	11.8292	3	x00000300000000000	0.644912	0.644912	0.644912	11.8292	11.8292	29.23	0.0157606	0.0157606	29.23	29.23	1	521	535	4.7	419: Sum of 3 scans in range 1108 (rt=11.8292) to 1189 (rt=12.3668) [C:\Data\Jenny\Jenna\1E5.raw]	1E5.raw	76333.6	525	Mapt seq: 521 - 535 + Phospho (ST)	p00494	7.61623	5.12285	4.97775	5.23413	3.16771	0.299699	0.405496	1.03112	0.542847	0.271408	0.32286	0.405376	0.0256251	0.0137973	0.00371626	0.0129452	5.73774	1.22601	0.385623	0.014021
p00495	F1LP64	E3 ubiquitin-protein ligase TRIP12 OS=Rattus norvegicus GN=Trip12 PE=2 SV=1	SSFLASLNPK	Phospho (ST)	572.276	32.6957	2	x003000000000	-0.222312	-0.222312	-0.222312	32.6957	32.6957	36.62	0.00193816	0.00193816	36.62	36.62	1	1072	1081	0	1931: Sum of 2 scans in range 4070 (rt=32.6957) to 4105 (rt=32.9764) [C:\Data\Jenny\Jenna\1E1.raw]	1E1.raw	5356.58	1073	Trip12 seq: 1072 - 1081 + Phospho (ST)	p00495	0.198534	0.187909	0.144792	0.249178	0.174804	0.0282422	0.0413861	0.154236	0.0998043	0.00292597	0.0483096	0.10109	0.00285929		0.00462099		0.195103	0.0996672	0.0630326	0.00374014
p00496	P56574	Isocitrate dehydrogenase [NADP], mitochondrial OS=Rattus norvegicus GN=Idh2 PE=1 SV=2	SSGGFVWACK		1041.48	24.7435	1	x000000000000	0.73428	0.73428	0.73428	24.7435	24.7435	643.61	0.00258339	0.00258339	36.09	36.09	1	300	309	36.09	1209: Scan 2809 (rt=24.7435) [C:\Data\Jenny\Jenna\1E3.raw]	1E3.raw	16337.8		Idh2 seq: 300 - 309 no mod	p00496	0.00179517	0.0325603	0.00756922		0.0302812		0.00882846		0.0704695			0.118836	0.0910767			0.0317429	0.0139749	0.0195548	0.0946529	0.0614098
p00497	P56574	Isocitrate dehydrogenase [NADP], mitochondrial OS=Rattus norvegicus GN=Idh2 PE=1 SV=2	SSGGFVWACK		521.246	24.6324	2	x000000000000	1.64156	-0.876524	0.269403	15.3425	25.6506	643.61	7.35739e-06	7.35739e-06	61.44	61.44	13	300	309	53.17	1204: Sum of 4 scans in range 2794 (rt=24.6324) to 2902 (rt=25.4549) [C:\Data\Jenny\Jenna\1E3.raw]	1E3.raw	492651		Idh2 seq: 300 - 309 no mod	p00497	0.577991	0.649611	0.227841	0.634695	0.917064	0.657599	0.607925	0.395748	2.45197	0.256503	0.308268	1.60535	1.66908	1.36538	0.500701	0.739676	0.522534	0.644584	1.15552	1.06871
p00498	Q63638	Striated muscle-specific serine/threonine-protein kinase OS=Rattus norvegicus GN=Speg PE=2 SV=2	SSSFSQGEAEPR	Phospho (ST)	681.274	10.1125	2	x00030000000000	1.3899	1.3899	1.3899	10.1125	10.1125	74.6272	0.000397969	0.000397969	42.39	42.39	1	2133	2144	8.34	279: Scan 865 (rt=10.1125) [C:\Data\Jenny\Jenna\1E1.raw]	1E1.raw	6709.1	2135	Speg seq: 2133 - 2144 + Phospho (ST)	p00498	0.18956	0.107674	0.173272	0.1206	0.0733019	0.00267255	0.0175162		0.000960493	0.0173881				0.00245364			0.147777	0.0311635	0.00917432	0.00245364
p00499	Q66HC0	EF-hand calcium-binding domain-containing protein 3 OS=Rattus norvegicus GN=Efcab3 PE=2 SV=1	SSTAAFANSARISIMK	Oxidation (M)	835.924	30.8394	2	x000000000000000200	-7.69538	-7.49177	-7.38397	24.9167	35.5221	26.32	0.0333685	0.0333685	26.32	26.32	5	194	209	23.17	1835: Sum of 2 scans in range 3829 (rt=30.8394) to 3860 (rt=31.0702) [C:\Data\Jenny\Jenna\1E2.raw]	1E2.raw	91098.6		Efcab3 seq: 194 - 209 + Oxidation (M)	p00499	0.289793	1.58994	0.209199	0.400321	0.424354	0.0154099	0.101068	0.304614	0.436732	0.146567	0.314273	0.827909	1.98184	0.238161	0.227407	0.742417	0.622312	0.211361	0.43137	0.797455
p00500	Q5M7W5	Microtubule-associated protein 4 OS=Rattus norvegicus GN=Map4 PE=1 SV=1	SSVALSVDK	Phospho (ST)	493.235	10.1125	2	x03000000000	2.5669	0.921323	1.59174	10.1125	24.7575	71.17	0.0766221	0.0766221	18.44	18.44	3	872	880	5.82	279: Scan 865 (rt=10.1125) [C:\Data\Jenny\Jenna\1E1.raw]	1E1.raw	183337	872	Map4 seq: 872 - 880 + Phospho (ST)	p00500	1.85962	1.72683	0.733228	1.06849	2.08614	3.9387	0.821876	0.833847	2.13586	3.07556	0.618347	0.340144	2.87611	3.05247	0.727727	0.407271	1.34704	1.92014	1.54248	1.76589
p00501	Q09137	5'-AMP-activated protein kinase catalytic subunit alpha-2 OS=Rattus norvegicus GN=Prkaa2 PE=1 SV=1	SSVDSSTAENHSLSGSLTGSLTGSTLSSASPR	Phospho (ST)	1054.15	30.2598	3	x0000000000000000003000000000000000	1.76804	0.913458	1.34075	30.1567	30.2598	56.61	8.42534e-05	8.42534e-05	56.61	56.61	2	500	531	0	1794: Sum of 2 scans in range 3752 (rt=30.2598) to 3784 (rt=30.5022) [C:\Data\Jenny\Jenna\1E2.raw]	1E2.raw	30889.1	517	Prkaa2 seq: 500 - 531 + Phospho (ST)	p00501		0.708667		0.459382			0.0365872					0.119654	0.406697				0.584024	0.0365872	0.119654	0.406697
p00502	Q5BK63	NADH dehydrogenase [ubiquinone] 1 alpha subcomplex subunit 9, mitochondrial OS=Rattus norvegicus GN=Ndufa9 PE=1 SV=2	SSVSGVVATVFGATGFLGR		906.487	49.4745	2	x000000000000000000000	0.703495	0.703495	0.162344	49.4745	50.3071	97.22	1.6122e-09	1.6122e-09	97.22	97.22	3	49	67	94.35	2189: Sum of 2 scans in range 5581 (rt=49.4745) to 5606 (rt=49.7057) [C:\Data\Jenny\Jenna\4E4.raw]	4E4.raw	8564.63		Ndufa9 seq: 49 - 67 no mod	p00502		0.00119609	0.00438603	0.00684751	0.000280794		0.0376815	0.000927067			0.00274577	0.00475164		0.00768652	0.0925647	0.0203547	0.00414321	0.0129631	0.00374871	0.040202
p00503	P05197	Elongation factor 2 OS=Rattus norvegicus GN=Eef2 PE=1 SV=4	STLTDSLVCK		533.777	20.8732	2	x000000000000	0.483324	0.483324	0.483324	20.8732	20.8732	81.49	0.0376939	0.0376939	24.06	24.06	1	33	42	24.06	960: Sum of 2 scans in range 2283 (rt=20.8732) to 2319 (rt=21.1403) [C:\Data\Jenny\Jenna\1E3.raw]	1E3.raw	73850.5		Eef2 seq: 33 - 42 no mod	p00503	0.11784	0.113847	0.0472424	0.0998613	0.188235	0.227829	0.107564	0.0877448	0.245799	0.0170975	0.108453	0.105948	0.190567	0.204921	0.0127892	0.0958315	0.0946979	0.152843	0.119324	0.126027
p00504	Q10728	Protein phosphatase 1 regulatory subunit 12A OS=Rattus norvegicus GN=Ppp1r12a PE=1 SV=2	STQGVTLTDLQEAEK	Phospho (ST)	850.4	30.252	2	x00300000000000000	7.25872	0.112434	1.32507	29.9626	30.252	33.58	0.0082663	0.0082663	33.58	33.58	9	696	710	0	1594: Scan 3666 (rt=30.252) [C:\Data\Jenny\Jenna\3E4.raw]	3E4.raw	36872.9	697	Ppp1r12a seq: 696 - 710 + Phospho (ST)	p00504	0.150528	1.107	0.160391	0.0151449	0.477987	0.0658266	0.259984	0.075282	0.264447	0.0709654	0.0542443	0.39259	0.0144298	0.00669735	0.00199226		0.358266	0.21977	0.195562	0.00770646
p00505	Q5EB94	Myocardial zonula adherens protein OS=Rattus norvegicus GN=Myzap PE=1 SV=1	STSTVTLLSGGSAK	Phospho (ST)	694.838	30.0008	2	x0003000000000000	0.890708	-0.00288255	0.309394	24.2885	30.1567	24	0.0507587	0.0507587	24	24	3	4	17	0	1684: Scan 3773 (rt=30.0008) [C:\Data\Jenny\Jenna\1E4.raw]	1E4.raw	18539.1	6	Myzap seq: 4 - 17 + Phospho (ST)	p00505		0.00887805						0.00439801					0.0173874	0.00246576		0.00477211	0.00887805	0.00439801	#DIV/0!	0.00820842
p00506	P31399	ATP synthase subunit d, mitochondrial OS=Rattus norvegicus GN=Atp5h PE=1 SV=3	SWNETFHTR	Deamidated (NQ)	589.767	12.0077	2	x00010000000	2.3609	2.3609	2.3609	12.0077	12.0077	165.53	0.037311	0.037311	24.41	24.41	1	33	41	17.18	333: Scan 1034 (rt=12.0077) [C:\Data\Jenny\Jenna\2E3.raw]	2E3.raw	4605.88		Atp5h seq: 33 - 41 + Deamidated (NQ)	p00506	0.395156	0.520372	0.181021	0.58496	0.799616	1.86396	0.549798	0.309518	0.455362	1.53461	0.109173	0.0791004	0.451268	1.66471	0.21937	0.0506723	0.420377	0.880724	0.544562	0.596505
p00507	P31399	ATP synthase subunit d, mitochondrial OS=Rattus norvegicus GN=Atp5h PE=1 SV=3	SWNETFHTR		589.27	11.8369	2	x00000000000	-5.12611	-5.12611	-5.12611	11.8369	11.8369	129.94	0.0479862	0.0479862	23.38	23.38	1	33	41	22.3	323: Scan 1059 (rt=11.8369) [C:\Data\Jenny\Jenna\1E3.raw]	1E3.raw	7889.54		Atp5h seq: 33 - 41 no mod	p00507	0.00193127	0.0330872	0.0132636	0.0125903				0.00509084		0.0271374	0.00179043	0.0096062	0.00287304	0.0137453		0.044391	0.0152181	0.00509084	0.0128447	0.0203364
p00508	P27605	Hypoxanthine-guanine phosphoribosyltransferase OS=Rattus norvegicus GN=Hprt1 PE=1 SV=1	SYCNDQSTGDIK		665.784	7.36014	2	x00000000000000	1.03644	1.03644	1.03644	7.36014	7.36014	94.54	0.000248473	0.000248473	45.29	45.29	1	104	115	45.29	55: Scan 466 (rt=7.36014) [C:\Data\Jenny\Jenna\1E3.raw]	1E3.raw	6827.65		Hprt1 seq: 104 - 115 no mod	p00508	0.123502	0.0864275		0.047452	0.153318	0.0531032	0.126804	0.145882	0.106123		0.198694	0.126591	0.111569	0.0619238		0.119286	0.0857937	0.119777	0.143803	0.097593
p00509	P14882	Propionyl-CoA carboxylase alpha chain, mitochondrial OS=Rattus norvegicus GN=Pcca PE=1 SV=3	SYLNMDAIMEAIK	2 Oxidation (M)	765.863	26.5125	2	x000002000200000	0.445836	0.445836	0.445836	26.5125	26.5125	77.3428	0.00382687	0.00382687	35.99	35.99	1	129	141	34.42	1047: Scan 2647 (rt=26.5125) [C:\Data\Jenny\Jenna\3E3.raw]	3E3.raw	2827.48		Pcca seq: 129 - 141 + 2 Oxidation (M)	p00509	0.0316508	0.0621742	0.0285867	0.0177817	0.0205247	0.0380847	0.0355947	0.0257661	0.094271	0.0210987	0.0249628	0.0344945	0.090585	0.0599352	0.0268324	0.0442208	0.0350483	0.0299925	0.0437068	0.0553934
p00510	P14882	Propionyl-CoA carboxylase alpha chain, mitochondrial OS=Rattus norvegicus GN=Pcca PE=1 SV=3	SYLNMDAIMEAIKK	2 Oxidation (M)	553.61	21.3678	3	x0000020002000000	-0.132102	-0.132102	-0.132102	21.3678	21.3678	77.3428	0.0403158	0.0403158	26	26	1	129	142	24.05	821: Scan 2077 (rt=21.3678) [C:\Data\Jenny\Jenna\3E3.raw]	3E3.raw	25425.8		Pcca seq: 129 - 142 + 2 Oxidation (M)	p00510	1.23225	0.651453	0.998503	1.26753	0.17069	0.824074	0.779408	0.714099	0.875715	0.703721	0.566415	0.656592	0.360219	0.548614	0.482044	0.596446	1.03743	0.622067	0.700611	0.496831
p00511	Q6UPE1	Electron transfer flavoprotein-ubiquinone oxidoreductase, mitochondrial OS=Rattus norvegicus GN=Etfdh PE=1 SV=1	TAGLHVTEYEDNLK		530.599	17.5758	3	x0000000000000000	-1.96567	0.0925242	-0.936574	17.5758	21.3678	30.74	0.0132825	0.0132825	30.74	30.74	2	426	439	30.74	685: Scan 1729 (rt=17.5758) [C:\Data\Jenny\Jenna\2E3.raw]	2E3.raw	18542.8		Etfdh seq: 426 - 439 no mod	p00511	0.00320609	0.00643496					0.00190889						0.00206086	0.00216934	0.00237365	0.00426458	0.00482052	0.00190889	#DIV/0!	0.00271711
p00512	P12346	Serotransferrin OS=Rattus norvegicus GN=Tf PE=1 SV=3	TAGWNIPMGLLFSR	Oxidation (M)	789.909	41.9889	2	x0000000020000000	0.950055	-0.102041	-0.0175357	41.452	42.4393	47.6	0.000208536	0.000208536	47.6	47.6	15	478	491	35.94	2399: Sum of 2 scans in range 5310 (rt=41.9889) to 5344 (rt=42.2755) [C:\Data\Jenny\Jenna\3E5.raw]	3E5.raw	21712.8		Tf seq: 478 - 491 + Oxidation (M)	p00512	0.167936	0.159524	0.104717	0.348779	0.483239	0.850346	0.512619	0.586716	1.00816	1.09172	0.320883	0.480553	0.722484	0.676499	1.0558	0.294868	0.195239	0.60823	0.725329	0.687412
p00513	B0LPN4	Ryanodine receptor 2 OS=Rattus norvegicus GN=Ryr2 PE=1 SV=2	TARVIR	Phospho (ST)	398.216	42.2278	2	x03000000	0.0767859	-0.426729	-0.174971	42.2278	59.7127	105.507	0.0756299	0.0756299	17.98	17.98	2	408	413	17.98	1906: Sum of 3 scans in range 4532 (rt=42.2278) to 4590 (rt=42.7609) [C:\Data\Jenny\Jenna\2E3.raw]	2E3.raw	4205.3	408	Ryr2 pT408	p00513	0.0209386	0.0511605	0.0274102	0.0593716	0.0512678	0.162418	0.0231397	0.131954	0.0730634	0.188821	0.0635843	0.0373475	0.0575296	0.179224	0.0836275	0.0643815	0.0397202	0.0921949	0.0907041	0.0961906
p00514	Q8VBU2	Protein NDRG2 OS=Rattus norvegicus GN=Ndrg2 PE=1 SV=1	TASLTSAASIDGSR	Phospho (ST)	708.823	20.9532	2	x0003000000000000	0.180132	0.180132	0.180132	20.9532	20.9532	66.28	3.01446e-06	3.01446e-06	66.28	66.28	1	330	343	15.56	897: Scan 2221 (rt=20.9532) [C:\Data\Jenny\Jenna\2E2.raw]	2E2.raw	2173.12	332	Ndrg2 pS332	p00514	1.97233	1.69099	0.977021	1.55946	1.36955	0.249819	0.118234	0.446461	0.211723	0.110058	0.0909276	0.166778	0.034552	0.011487	0.0273973	0.00277517	1.54995	0.546015	0.144872	0.0190529
p00515	Q09073	ADP/ATP translocase 2 OS=Rattus norvegicus GN=Slc25a5 PE=1 SV=3	TAVAPIER		856.489	7.45382	1	x0000000000	-0.287557	-0.287557	-0.143779	7.45382	7.45382	92.97	0.0111166	0.0111166	23.69	23.69	2	24	31	23.69	66: Scan 479 (rt=7.45382) [C:\Data\Jenny\Jenna\1E3.raw]	1E3.raw	12296		Slc25a5 seq: 24 - 31 no mod	p00515			0.0829795	0.0329533		0.124739	0.0987027		0.0305828	0.178467	0.0780641		0.0236483	0.0876796	0.047144		0.0579664	0.111721	0.0957046	0.052824
p00516	Q09073	ADP/ATP translocase 2 OS=Rattus norvegicus GN=Slc25a5 PE=1 SV=3	TAVAPIER		428.748	7.25162	2	x0000000000	5.03574	-0.154299	0.626271	7.15611	7.78684	204.76	0.00578061	0.00578061	26.53	26.53	34	24	31	15.91	41: Scan 453 (rt=7.25162) [C:\Data\Jenny\Jenna\1E4.raw]	1E4.raw	606357		Slc25a5 seq: 24 - 31 no mod	p00516	0.72549	1.23272	1.41061	0.753319	1.53311	8.69101	4.56005	0.85738	2.45424	7.11971	2.81633	0.82893	1.6325	5.22122	3.29754	1.65968	1.03054	3.91039	3.3048	2.95274
p00517	P13221	Aspartate aminotransferase, cytoplasmic OS=Rattus norvegicus GN=Got1 PE=1 SV=3	TDDSQPWVLPVVR		756.399	36.3233	2	x000000000000000	2.60329	0.0747959	0.178364	7.43123	36.7178	70.77	6.15584e-07	6.15584e-07	70.77	70.77	17	43	55	61.32	2035: Sum of 2 scans in range 4594 (rt=36.3233) to 4625 (rt=36.5848) [C:\Data\Jenny\Jenna\1E4.raw]	1E4.raw	85984.3		Got1 seq: 43 - 55 no mod	p00517	0.0450288	0.094711	0.976394	0.170002	0.0448953	0.0648686	0.0564435	0.516902	0.540524		0.93368	1.18777	0.520316	0.367459	0.579421	0.667199	0.321534	0.170777	0.887325	0.533599
p00518	Q9Z2L0	Voltage-dependent anion-selective channel protein 1 OS=Rattus norvegicus GN=Vdac1 PE=1 SV=4	TDEFQLHTNVNDGTEFGGSIYQK		867.402	28.5368	3	x0000000000000000000000000	-0.469763	-0.469763	-0.469763	28.5368	28.5368	75.97	0.000944501	0.000944501	45.34	45.34	1	175	197	40.96	1438: Scan 3296 (rt=28.5368) [C:\Data\Jenny\Jenna\1E3.raw]	1E3.raw	9207.67		Vdac1 seq: 175 - 197 no mod	p00518		0.0656579		0.0364701	0.00322832		0.0241738	0.00198536					0.0767145	0.0435902	0.0050975		0.051064	0.00979583	#DIV/0!	0.0418007
p00519	Q6AXS5	Plasminogen activator inhibitor 1 RNA-binding protein OS=Rattus norvegicus GN=Serbp1 PE=1 SV=2	TDKSSASAPDVDDPEAFPALA	Phospho (ST)	1092.47	38.8108	2	x00000300000000000000000	1.2474	1.2474	1.2474	38.8108	38.8108	61.42	1.70542e-05	1.70542e-05	61.42	61.42	1	387	407	0	2219: Sum of 2 scans in range 4797 (rt=38.8108) to 4832 (rt=39.1238) [C:\Data\Jenny\Jenna\1E1.raw]	1E1.raw	20156	391	Serbp1 seq: 387 - 407 + Phospho (ST)	p00519	0.112832	0.209468	0.0598064	0.137241	0.0168966							0.00147727	0.0310069				0.129837	0.0168966	0.00147727	0.0310069
p00520	P00564	Creatine kinase M-type OS=Rattus norvegicus GN=Ckm PE=1 SV=2	TDLNHENLKGGDDLDPNYVLSSR	Deamidated (NQ)	858.416	23.377	3	x0000000100000000000000000	8.39934	8.39934	8.39934	23.377	23.377	408.957	0.000464201	0.000464201	47.82	47.82	1	108	130	3.46	1131: Scan 2627 (rt=23.377) [C:\Data\Jenny\Jenna\1E3.raw]	1E3.raw	42098.2		Ckm seq: 108 - 130 + Deamidated (NQ)	p00520	0.161633	0.240943	0.82022	0.251145	0.129835	0.103561	0.246283	0.569246	0.988921	0.17841	0.807774	0.923358	0.58824	0.417419	0.335558	0.873714	0.368485	0.262231	0.724616	0.553733
p00521	P00564	Creatine kinase M-type OS=Rattus norvegicus GN=Ckm PE=1 SV=2	TDLNHENLKGGDDLDPNYVLSSR		858.082	23.4049	3	x0000000000000000000000000	1.05553	0.0404477	0.255768	22.3455	24.521	76.7172	5.60733e-05	5.60733e-05	57.24	57.24	11	108	130	52.75	1266: Scan 2840 (rt=23.4049) [C:\Data\Jenny\Jenna\1E4.raw]	1E4.raw	153788		Ckm seq: 108 - 130 no mod	p00521	0.175687	0.318343	0.987191	0.308845	0.17048	0.135594	0.328582	0.740961	1.24495	0.22997	0.944062	1.14241	0.759442	0.546915	0.474041	1.03462	0.447516	0.343904	0.890348	0.703755
p00522	P12007	Isovaleryl-CoA dehydrogenase, mitochondrial OS=Rattus norvegicus GN=Ivd PE=1 SV=2	TDLTAVPASR		515.781	12.1337	2	x000000000000	-0.041766	-0.041766	-0.041766	12.1337	12.1337	47.27	0.0001275	0.0001275	47.27	47.27	1	212	221	46.15	340: Scan 1050 (rt=12.1337) [C:\Data\Jenny\Jenna\2E3.raw]	2E3.raw	27188.2		Ivd seq: 212 - 221 no mod	p00522	0.0663017	0.0731031	0.101243	0.0711109	0.154276	0.391357	0.206626		0.191718	0.31479	0.104444	0.0436419	0.185331	0.297023	0.133544	0.0893201	0.0779397	0.250753	0.163649	0.176305
p00523	Q68FY0	Cytochrome b-c1 complex subunit 1, mitochondrial OS=Rattus norvegicus GN=Uqcrc1 PE=1 SV=1	TDLTDYLSR		542.27	28.4519	2	x00000000000	2.74266	-0.324242	1.07372	27.2708	28.4519	128.11	1.25855e-05	1.25855e-05	57.95	57.95	3	214	222	49.02	1334: Sum of 2 scans in range 3022 (rt=28.4519) to 3057 (rt=28.7742) [C:\Data\Jenny\Jenna\2E3.raw]	2E3.raw	42906.1		Uqcrc1 seq: 214 - 222 no mod	p00523	0.181948	0.184778		0.24529	0.258923	0.404661		0.295687	0.383933	0.380022	0.502959	0.321731	0.402496	0.00184952	0.0019823		0.204005	0.319757	0.397161	0.135443
p00524	P31232	Transgelin OS=Rattus norvegicus GN=Tagln PE=1 SV=2	TDMFQTVDLFEGK	Oxidation (M)	773.859	34.3493	2	x000200000000000	0.21673	0.21673	0.0711645	33.5016	34.7539	34.12	0.00509244	0.00509244	34.12	34.12	4	109	121	34.12	1942: Scan 4345 (rt=34.3493) [C:\Data\Jenny\Jenna\1E4.raw]	1E4.raw	11456.7		Tagln seq: 109 - 121 + Oxidation (M)	p00524	0.115193	0.0198307	0.235715	0.0187478	0.0219185	0.109983	0.0774346	0.226101	0.2411	0.179945	0.226945	0.214902	0.189547	0.230331	0.216814	0.300654	0.0973718	0.108859	0.215723	0.234336
p00525	P31232	Transgelin OS=Rattus norvegicus GN=Tagln PE=1 SV=2	TDMFQTVDLFEGKDMAAVQR	2 Oxidation (M)	778.695	28.3527	3	x0002000000000002000000	-1.95494	-1.95494	-1.95494	28.3527	28.3527	78.56	0.0208237	0.0208237	31.12	31.12	1	109	128	30.67	1118: Scan 2850 (rt=28.3527) [C:\Data\Jenny\Jenna\3E3.raw]	3E3.raw	4421.9		Tagln seq: 109 - 128 + 2 Oxidation (M)	p00525	0.0677978	0.0202878	0.0392858	0.0864787	0.0412918	0.00626885	0.0455283	0.0477155	0.183131	0.0302335	0.063669	0.179697	0.0949625	0.0358142	0.0471828	0.123275	0.0534625	0.0352011	0.114183	0.0753087
p00526	Q06647	ATP synthase subunit O, mitochondrial OS=Rattus norvegicus GN=Atp5o PE=1 SV=1	TDPSIMGGMIVR	2 Oxidation (M)	654.819	15.0971	2	x00000020020000	0.152949	-0.550618	-0.731974	13.5781	36.7178	91.16	0.00306367	0.00306367	34.68	34.68	7	177	188	31.42	583: Sum of 3 scans in range 1496 (rt=15.0971) to 1566 (rt=15.6382) [C:\Data\Jenny\Jenna\4E3.raw]	4E3.raw	16434.1		Atp5o seq: 177 - 188 + 2 Oxidation (M)	p00526	0.177735	0.176894	0.697155	0.195241	0.238489	0.766527	0.668802	0.326011	0.352483	0.787288	0.620409	0.258629	0.318613	0.964763	1.06576	0.362163	0.311756	0.499957	0.504703	0.677826
p00527	O35094	Mitochondrial import inner membrane translocase subunit TIM44 OS=Rattus norvegicus GN=Timm44 PE=1 SV=1	TEMSEVLTEILR	Oxidation (M)	718.868	34.315	2	x00020000000000	1.35402	-0.0807955	-0.370118	34.315	35.5016	61.46	8.68113e-06	8.68113e-06	61.46	61.46	13	295	306	61.46	1332: Sum of 2 scans in range 3502 (rt=34.315) to 3534 (rt=34.6051) [C:\Data\Jenny\Jenna\3E3.raw]	3E3.raw	4879.86		Timm44 seq: 295 - 306 + Oxidation (M)	p00527	0.132843	0.0275319	0.107804	0.0635007	0.0416437	0.200916	0.0868839	0.165166	0.200946	0.184545	0.0815064	0.247331	0.202694	0.189598	0.0502954	0.227402	0.0829198	0.123652	0.178582	0.167497
p00528	P11884	Aldehyde dehydrogenase, mitochondrial OS=Rattus norvegicus GN=Aldh2 PE=1 SV=1	TEQGPQVDETQFK		753.858	14.5029	2	x000000000000000	0.540612	-0.00398486	-0.0803621	13.1226	14.5029	296.91	1.29572e-05	1.29572e-05	59.93	59.93	4	358	370	59.93	496: Scan 1353 (rt=14.5029) [C:\Data\Jenny\Jenna\2E3.raw]	2E3.raw	10247.1		Aldh2 seq: 358 - 370 no mod	p00528	0.200375	0.277395	0.163237	0.162657	0.178755	0.225503	0.144513	0.117227	0.240013	0.207036	0.122383	0.141737	0.254655	0.304717	0.102683	0.164436	0.200916	0.1665	0.177792	0.206623
p00529	P10111	Peptidyl-prolyl cis-trans isomerase A OS=Rattus norvegicus GN=Ppia PE=1 SV=2	TEWLDGK		424.712	15.4337	2	x000000000	0.413024	0.413024	0.413024	15.4337	15.4337	68.85	0.0393472	0.0393472	22.18	22.18	1	119	125	14.18	547: Sum of 2 scans in range 1469 (rt=15.4337) to 1504 (rt=15.726) [C:\Data\Jenny\Jenna\2E3.raw]	2E3.raw	13736.6		Ppia seq: 119 - 125 no mod	p00529	0.00736241	0.0240635	0.00345093	0.0124591	0.0654562	0.340947	0.0821558		0.166577	0.257904	0.0466503	0.0176585	0.0836691	0.188578		0.0231081	0.011834	0.162853	0.122198	0.0984519
p00530	P06761	78 kDa glucose-regulated protein OS=Rattus norvegicus GN=Hspa5 PE=1 SV=1	TFAPEEISAMVLTK	Oxidation (M)	776.902	32.5088	2	x0000000000200000	-1.79342	0.0109551	-0.369254	31.5203	32.7552	51.54	8.41746e-05	8.41746e-05	51.54	51.54	4	139	152	51.54	1833: Scan 4104 (rt=32.5088) [C:\Data\Jenny\Jenna\1E4.raw]	1E4.raw	9096.42		Hspa5 seq: 139 - 152 + Oxidation (M)	p00530	0.162272		0.257664	0.0392954	0.0176003	0.108623	0.161659	0.192242	0.300546	0.165534	0.270219	0.350543	0.146404	0.0879093	0.253415	0.218455	0.153077	0.120031	0.271711	0.176546
p00531	Q9WVK7	Hydroxyacyl-coenzyme A dehydrogenase, mitochondrial OS=Rattus norvegicus GN=Hadh PE=2 SV=1	TFESLVDFCK		1188.56	38.5649	1	x000000000000	2.82597	2.82597	2.82597	38.5649	38.5649	96.06	0.0071449	0.0071449	32.01	32.01	1	193	202	28.17	1899: Scan 4497 (rt=38.5649) [C:\Data\Jenny\Jenna\1E3.raw]	1E3.raw	1455.35		Hadh seq: 193 - 202 no mod	p00531		0.00418396		0.017073					0.00547037			0.0190245	0.00242081	0.00315646	0.0013756	0.00504729	0.0106285	#DIV/0!	0.0122474	0.00300004
p00532	Q9WVK7	Hydroxyacyl-coenzyme A dehydrogenase, mitochondrial OS=Rattus norvegicus GN=Hadh PE=2 SV=1	TFESLVDFCK		594.785	38.4456	2	x000000000000	-2.442	1.01048	-0.715761	38.4456	38.5965	96.06	0.000224039	0.000224039	46.95	46.95	2	193	202	40.66	1895: Sum of 2 scans in range 4482 (rt=38.4456) to 4516 (rt=38.7159) [C:\Data\Jenny\Jenna\1E3.raw]	1E3.raw	5634.01		Hadh seq: 193 - 202 no mod	p00532	0.00372149	0.027557	0.00413014	0.0936388	0.00390453		0.0021242	0.0128425	0.0178873		0.00541634	0.0755769	0.125589	0.0162144	0.000649784	0.0225979	0.0322619	0.0062904	0.0329602	0.0412629
p00533	Q499N5	Acyl-CoA synthetase family member 2, mitochondrial OS=Rattus norvegicus GN=Acsf2 PE=2 SV=1	TFETVGQDR		526.754	8.8969	2	x00000000000	-1.71756	-0.78555	-1.25155	8.79789	8.8969	103.15	0.0249034	0.0249034	24.55	24.55	2	479	487	24.55	165: Sum of 2 scans in range 658 (rt=8.8969) to 695 (rt=9.20541) [C:\Data\Jenny\Jenna\2E3.raw]	2E3.raw	35910.7		Acsf2 seq: 479 - 487 no mod	p00533	0.00990666	0.0516682	0.046265	0.0244196	0.0958818	0.236753	0.0888787		0.148596	0.210175	0.0659463	0.0215202	0.0894788	0.157764	0.0481554	0.0269601	0.0330649	0.140505	0.111559	0.0805894
p00534	P19804	Nucleoside diphosphate kinase B OS=Rattus norvegicus GN=Nme2 PE=1 SV=1	TFIAIKPDGVQR		672.886	16.7791	2	x00000000000000	-0.242604	-0.093767	-0.389208	15.8413	18.2081	37.43	0.000777085	0.000777085	37.43	37.43	24	7	18	37.43	768: Scan 1864 (rt=16.7791) [C:\Data\Jenny\Jenna\1E4.raw]	1E4.raw	48095		Nme2 seq: 7 - 18 no mod	p00534	0.244639	0.214634	0.222194	0.193494	0.329474	0.386218	0.226493	0.206968	0.494766	0.33863	0.211419	0.225168	0.573841	0.509527	0.199019	0.307035	0.21874	0.287288	0.317496	0.397356
p00535	P09605	Creatine kinase S-type, mitochondrial OS=Rattus norvegicus GN=Ckmt2 PE=1 SV=2	TFLIWINEEDHTR		837.417	34.0353	2	x000000000000000	-1.98468	-1.35101	-1.62899	33.192	34.2282	76.5	7.72371e-05	7.72371e-05	53.19	53.19	4	258	270	47.99	1816: Scan 3971 (rt=34.0353) [C:\Data\Jenny\Jenna\3E1.raw]	3E1.raw	11187.7		Ckmt2 seq: 258 - 270 no mod	p00535	0.00761911	0.0242025	0.0102244	0.032502	0.0152154	0.0592508	0.0879492	0.0139055	0.200458		0.06298	0.00682088	0.245976	0.0491867	0.0586272	0.0150206	0.018637	0.0440802	0.0900863	0.0922027
p00536	P09605	Creatine kinase S-type, mitochondrial OS=Rattus norvegicus GN=Ckmt2 PE=1 SV=2	TFLIWINEEDHTR		558.615	34.1022	3	x000000000000000	1.04853	0.0442367	-0.0418466	17.4796	34.1022	109.53	0.00272927	0.00272927	38.02	38.02	5	258	270	29.74	1594: Sum of 2 scans in range 3649 (rt=34.1022) to 3674 (rt=34.3297) [C:\Data\Jenny\Jenna\2E3.raw]	2E3.raw	22087.5		Ckmt2 seq: 258 - 270 no mod	p00536	0.0313576	0.0889427	0.0491034	0.147683	0.0956431	0.154869	0.222163	0.089083	0.84861	0.0459854	0.211834	0.136225	1.19884	0.370396	0.273378	0.0958197	0.0792718	0.140439	0.310663	0.484608
p00537	P14604	Enoyl-CoA hydratase, mitochondrial OS=Rattus norvegicus GN=Echs1 PE=1 SV=1	TFQDCYSGK		524.724	11.3672	2	x00000000000	-0.422939	-0.155619	-0.289279	10.5427	11.3672	36.36	0.00135256	0.00135256	36.36	36.36	2	107	115	31.2	293: Sum of 3 scans in range 996 (rt=11.3672) to 1067 (rt=11.8962) [C:\Data\Jenny\Jenna\1E3.raw]	1E3.raw	147199		Echs1 seq: 107 - 115 no mod	p00537	0.119239	0.185152	0.157923	0.0730021	0.284205	0.648593	0.18069	0.0106151	0.339647	0.336508	0.0068145	0.0966944	0.174096	0.423099	0.00462397	0.0615483	0.133829	0.281026	0.194916	0.165842
p00538	Q6P6V0	Glucose-6-phosphate isomerase OS=Rattus norvegicus GN=Gpi PE=1 SV=1	TFTTQETITNAETAK		828.409	17.638	2	x00000000000000000	-2.57735	-1.19954	-1.88844	16.1961	17.638	273.53	4.00451e-08	4.00451e-08	86.38	86.38	2	212	226	86.38	689: Scan 1737 (rt=17.638) [C:\Data\Jenny\Jenna\2E3.raw]	2E3.raw	8025.43		Gpi seq: 212 - 226 no mod	p00538	0.020699	0.031108	0.0186329		0.0366649	0.0622434	0.0156226		0.0543769	0.059728	0.0136279		0.0848972	0.154099	0.0186063	0.0197738	0.02348	0.038177	0.0425776	0.0693441
p00539	P11884	Aldehyde dehydrogenase, mitochondrial OS=Rattus norvegicus GN=Aldh2 PE=1 SV=1	TFVQEDVYDEFVER	Deamidated (NQ)	888.908	37.2369	2	x0000100000000000	6.08796	6.08796	6.08796	37.2369	37.2369	34.18	0.00760069	0.00760069	34.18	34.18	1	327	340	31.86	2201: Scan 4674 (rt=37.2369) [C:\Data\Jenny\Jenna\1E2.raw]	1E2.raw	24314.4		Aldh2 seq: 327 - 340 + Deamidated (NQ)	p00539	0.308657	0.290691	0.103904	0.163876		0.0784209	0.126966	0.0492139	0.271348	0.0869053	0.122932	0.276664	0.198467	0.175822	0.115267	0.180374	0.216782	0.084867	0.189462	0.167482
p00540	P11884	Aldehyde dehydrogenase, mitochondrial OS=Rattus norvegicus GN=Aldh2 PE=1 SV=1	TFVQEDVYDEFVER		888.409	36.9172	2	x0000000000000000	1.35226	-2.51296	-0.0352163	36.2536	37.275	145.1	8.94733e-05	8.94733e-05	53.59	53.59	16	327	340	46.41	2063: Sum of 3 scans in range 4664 (rt=36.9172) to 4697 (rt=37.1826) [C:\Data\Jenny\Jenna\1E4.raw]	1E4.raw	39401.3		Aldh2 seq: 327 - 340 no mod	p00540	0.182753	0.218195	0.133589	0.243378	0.0284753	0.131619	0.198556	0.0887246	0.591295	0.193201	0.178008	0.440377	0.610836	0.304863	0.224988	0.420941	0.194479	0.111844	0.35072	0.390407
p00541	P62963	Profilin-1 OS=Rattus norvegicus GN=Pfn1 PE=1 SV=2	TFVSITPAEVGVLVGK		808.966	41.3443	2	x000000000000000000	-2.13192	-0.745706	-1.43881	40.6026	41.3443	51.83	0.0273088	0.0273088	21.2	21.2	2	39	54	21.2	1877: Scan 4437 (rt=41.3443) [C:\Data\Jenny\Jenna\2E3.raw]	2E3.raw	3932.84		Pfn1 seq: 39 - 54 no mod	p00541	0.0132116	0.0777486	0.00788701	0.076332	0.00910511	0.0300685	0.0262079	0.0165762	0.0850936	0.0181986	0.0115249	0.0401103	0.203951	0.0481263	0.0121881	0.0520252	0.0437948	0.0204894	0.0387318	0.0790726
p00542	P15999	ATP synthase subunit alpha, mitochondrial OS=Rattus norvegicus GN=Atp5a1 PE=1 SV=2	TGAIVDVPVGDELLGR		805.944	36.6546	2	x000000000000000000	3.69843	-0.537933	2.31385	36.058	37.1168	221.13	3.56869e-09	3.56869e-09	92.8	92.8	20	134	149	87.98	2048: Sum of 4 scans in range 4633 (rt=36.6546) to 4739 (rt=37.5388) [C:\Data\Jenny\Jenna\1E4.raw]	1E4.raw	1.00751e+06		Atp5a1 seq: 134 - 149 no mod	p00542	2.2434	1.15105	8.22319	2.11652	0.307864	2.76079	5.60475	6.02948	6.13735	4.08508	10.3655	10.328	4.46513	3.98851	9.9626	7.77651	3.43354	3.67572	7.72897	6.54819
p00543	Q499N5	Acyl-CoA synthetase family member 2, mitochondrial OS=Rattus norvegicus GN=Acsf2 PE=2 SV=1	TGDIASMDEQGFCR	Oxidation (M)	773.32	17.188	2	x0000000200000000	3.14509	0.374201	0.231768	16.1657	17.7557	235.88	3.59264e-05	3.59264e-05	54.84	54.84	4	491	504	47.54	702: Sum of 2 scans in range 1780 (rt=17.188) to 1823 (rt=17.5012) [C:\Data\Jenny\Jenna\1E3.raw]	1E3.raw	35724.2		Acsf2 seq: 491 - 504 + Oxidation (M)	p00543	0.0422362	0.0739383	0.0366972	0.0710223	0.0541614	0.013781	0.0362816	0.0494412	0.115091		0.0349121	0.194877	0.0872157	0.0990732	0.0310948	0.101485	0.0559735	0.0384163	0.11496	0.0797172
p00544	P45953	Very long-chain specific acyl-CoA dehydrogenase, mitochondrial OS=Rattus norvegicus GN=Acadvl PE=1 SV=1	TGIGSGLSLSGIVHPELSR		627.345	31.8748	3	x000000000000000000000	-2.5572	-2.5572	-2.5572	31.8748	31.8748	24.18	0.0255903	0.0255903	24.18	24.18	1	513	531	24.18	1247: Scan 3236 (rt=31.8748) [C:\Data\Jenny\Jenna\3E3.raw]	3E3.raw	959.851		Acadvl seq: 513 - 531 no mod	p00544	0.121902	0.0997886	0.106161	0.318046	0.0945365	0.0715277	0.140566	3.62012	0.194964	0.0320231	0.145202	0.120628	1.59414	0.0839237	0.0986431	0.134115	0.161474	0.981688	0.123204	0.477705
p00545	Q64428	Trifunctional enzyme subunit alpha, mitochondrial OS=Rattus norvegicus GN=Hadha PE=1 SV=2	TGLEQGNDAGYLAESEK		891.413	19.068	2	x0000000000000000000	-0.707543	-0.292002	-0.690697	17.8544	19.593	134.547	1.33922e-06	1.33922e-06	71.72	71.72	4	310	326	63.14	837: Scan 2035 (rt=19.068) [C:\Data\Jenny\Jenna\1E3.raw]	1E3.raw	28759.5		Hadha seq: 310 - 326 no mod	p00545	0.00941263	0.0223843	0.000961487	0.00822371	0.0272674	0.100491	0.0469038		0.109846	0.0772086			0.113003	0.262075	0.0312616	0.0332583	0.0102455	0.0582207	0.0935274	0.1099
p00546	Q64428	Trifunctional enzyme subunit alpha, mitochondrial OS=Rattus norvegicus GN=Hadha PE=1 SV=2	TGLEQGNDAGYLAESEKFGELALTK	Deamidated (NQ)	881.439	37.2372	3	x000000010000000000000000000	7.1624	7.1624	7.1624	37.2372	37.2372	54.13	9.25349e-05	9.25349e-05	54.13	54.13	1	310	334	6.94	1973: Scan 4338 (rt=37.2372) [C:\Data\Jenny\Jenna\3E1.raw]	3E1.raw	13138.2		Hadha seq: 310 - 334 + Deamidated (NQ)	p00546	0.0373668	0.0344869	0.0690233	0.173971	0.0106501	0.00508449	0.0683145	0.0614848	0.116914		0.110069	0.226249	0.188177	0.0389758	0.208597	0.0828854	0.078712	0.0363835	0.151077	0.129659
p00547	Q64428	Trifunctional enzyme subunit alpha, mitochondrial OS=Rattus norvegicus GN=Hadha PE=1 SV=2	TGLEQGNDAGYLAESEKFGELALTK		881.106	37.2492	3	x000000000000000000000000000	2.29406	-0.421544	0.497386	36.5014	37.4604	57.86	3.6501e-05	3.6501e-05	57.86	57.86	8	310	334	57.14	2078: Scan 4705 (rt=37.2492) [C:\Data\Jenny\Jenna\1E4.raw]	1E4.raw	19253.3		Hadha seq: 310 - 334 no mod	p00547	0.0428309	0.0404807	0.0782033	0.19773	0.014752	0.0105645	0.0793214	0.0717129	0.131314	0.00687495	0.124861	0.265733	0.214911	0.0505872	0.246112	0.0906347	0.0898111	0.0440877	0.132196	0.150561
p00548	P62898	Cytochrome c, somatic OS=Rattus norvegicus GN=Cycs PE=1 SV=2	TGPNLHGLFGR		584.815	22.4758	2	x0000000000000	0.281771	0.127611	0.204691	22.2812	22.4758	159.02	0.000225816	0.000225816	44.28	44.28	2	29	39	44.28	998: Scan 2331 (rt=22.4758) [C:\Data\Jenny\Jenna\2E3.raw]	2E3.raw	25637.4		Cycs seq: 29 - 39 no mod	p00548	0.096303	0.237351	0.20103	0.191413	0.11602	0.179943	0.15118	0.133048	0.232474	0.211295	0.130447	0.220469	0.265751	0.318181	0.0829936	0.281866	0.181524	0.145048	0.198671	0.237198
p00549	P62898	Cytochrome c, somatic OS=Rattus norvegicus GN=Cycs PE=1 SV=2	TGPNLHGLFGR		390.213	22.2685	3	x0000000000000	0.405099	-0.134462	0.101061	20.8746	36.7495	159.02	0.000588674	0.000588674	40.19	40.19	6	29	39	37.67	981: Sum of 2 scans in range 2305 (rt=22.2685) to 2336 (rt=22.5145) [C:\Data\Jenny\Jenna\2E3.raw]	2E3.raw	70156.3		Cycs seq: 29 - 39 no mod	p00549	0.360496	0.882369	0.652213	0.572458	0.609799	1.45236	0.693309	0.561639	1.32072	1.43229	0.563864	0.722777	1.07374	1.79118	0.319062	0.971295	0.616884	0.829276	1.00991	1.03882
p00550	P62898	Cytochrome c, somatic OS=Rattus norvegicus GN=Cycs PE=1 SV=2	TGPNLHGLFGRK		432.911	14.5598	3	x00000000000000	-0.302537	-0.302537	-0.302537	14.5598	14.5598	159.02	0.000348092	0.000348092	41.35	41.35	1	29	40	41.35	500: Scan 1361 (rt=14.5598) [C:\Data\Jenny\Jenna\2E3.raw]	2E3.raw	24005.1		Cycs seq: 29 - 40 no mod	p00550	0.0405546	0.0571912	0.060176	0.0894919	0.0853454	0.0947661	0.109361	0.0700044	0.141866	0.0810915	0.0912402	0.0950674	0.11086	0.139085	0.0415867	0.098971	0.0618534	0.0898692	0.102316	0.0976256
p00551	P62898	Cytochrome c, somatic OS=Rattus norvegicus GN=Cycs PE=1 SV=2	TGQAAGFSYTDANK		715.832	12.6062	2	x0000000000000000	-0.0566573	-0.0566573	-0.218536	11.4703	13.1218	97.28	0.000169962	0.000169962	49.34	49.34	7	41	54	47.08	383: Sum of 2 scans in range 1164 (rt=12.6062) to 1198 (rt=12.8588) [C:\Data\Jenny\Jenna\1E3.raw]	1E3.raw	18143.4		Cycs seq: 41 - 54 no mod	p00551	0.110471	0.262862	0.14136	0.113309	0.237986	0.633343	0.209807	0.125137	0.26811	0.603191	0.150634	0.0994812	0.251466	0.734328	0.109377	0.215054	0.157	0.301568	0.280354	0.327556
p00552	P16617	Phosphoglycerate kinase 1 OS=Rattus norvegicus GN=Pgk1 PE=1 SV=2	TGQATVASGIPAGWMGLDCGTESSKK	Oxidation (M)	856.741	27.2418	3	x0000000000000002000000000000	-0.38096	-0.38096	-0.38096	27.2418	27.2418	109.96	0.00114628	0.00114628	44.12	44.12	1	298	323	38.32	1361: Scan 3133 (rt=27.2418) [C:\Data\Jenny\Jenna\1E3.raw]	1E3.raw	20608.2		Pgk1 seq: 298 - 323 + Oxidation (M)	p00552	0.00701891		0.00135004	0.0671516	0.000999962			0.00298901	0.0281925			0.11273	0.082189	0.0151221	0.00355013	0.0447498	0.0251735	0.00199449	0.0704612	0.0364028
p00553	P15999	ATP synthase subunit alpha, mitochondrial OS=Rattus norvegicus GN=Atp5a1 PE=1 SV=2	TGTAEMSSILEER	Oxidation (M)	720.34	14.6103	2	x000000200000000	2.38972	-0.515758	1.18999	13.3156	15.8436	445.31	2.99822e-06	2.99822e-06	66.86	66.86	20	46	58	57.41	556: Sum of 4 scans in range 1433 (rt=14.6103) to 1540 (rt=15.4385) [C:\Data\Jenny\Jenna\4E3.raw]	4E3.raw	391759		Atp5a1 seq: 46 - 58 + Oxidation (M)	p00553	0.929917	1.29991	4.25844	0.687791	1.31221	4.04104	2.5759	1.39821	2.74248	5.29108	3.58673	1.30392	1.77024	7.22834	4.43081	1.88727	1.79401	2.33184	3.23105	3.82917
p00554	P15999	ATP synthase subunit alpha, mitochondrial OS=Rattus norvegicus GN=Atp5a1 PE=1 SV=2	TGTAEMSSILEER		712.341	25.3059	2	x000000000000000	0.30717	0.30717	0.30717	25.3059	25.3059	595.6	3.17959e-06	3.17959e-06	65.98	65.98	1	46	58	55.64	1249: Scan 2883 (rt=25.3059) [C:\Data\Jenny\Jenna\1E3.raw]	1E3.raw	5975.72		Atp5a1 seq: 46 - 58 no mod	p00554	0.0154541		0.0569915	0.00550535	0.008077	0.0356904	0.0409534	0.00303606	0.0150041	0.00709354	0.0770822	0.0178564	0.00881358	0.0407607	0.00148302	0.0316475	0.0259836	0.0219392	0.029259	0.0206762
p00555	P18596	Sarcoplasmic/endoplasmic reticulum calcium ATPase 3 OS=Rattus norvegicus GN=Atp2a3 PE=1 SV=2	TGTLTTNQMSVCR	Oxidation (M)	714.336	7.76566	2	x000000000200000	-0.530612	-0.909121	-0.115305	7.32096	9.63459	163.67	8.05768e-06	8.05768e-06	62.01	62.01	20	353	365	61.39	92: Sum of 3 scans in range 521 (rt=7.76566) to 592 (rt=8.29881) [C:\Data\Jenny\Jenna\1E3.raw]	1E3.raw	180270		Atp2a3 seq: 353 - 365 + Oxidation (M)	p00555	0.182269	0.28211	0.194027	0.0742615	0.302708	0.3433	0.0926784	0.0747229	0.318844	0.407301	0.197517	0.113962	0.235526	0.191938	0.0948445	0.0577654	0.183167	0.203352	0.259406	0.145018
p00556	P62632	Elongation factor 1-alpha 2 OS=Rattus norvegicus GN=Eef1a2 PE=2 SV=1	THINIVVIGHVDSGK		530.299	16.8344	3	x00000000000000000	0.00377864	0.00377864	-0.224274	15.2967	17.7779	68.06	1.03168e-06	1.03168e-06	68.06	68.06	34	6	20	68.06	782: Sum of 2 scans in range 1805 (rt=16.8344) to 1847 (rt=17.1314) [C:\Data\Jenny\Jenna\4E5.raw]	4E5.raw	584225		Eef1a2 seq: 6 - 20 no mod	p00556	0.130834	0.547059	1.52185	1.22548	0.275711	0.646334	6.24115	0.994858	0.522103	1.19986	2.29804	2.8165	1.21547	1.21858	4.99999	5.89489	0.856307	2.03951	1.70913	3.33223
p00557	Q9R063	Peroxiredoxin-5, mitochondrial OS=Rattus norvegicus GN=Prdx5 PE=1 SV=1	THLPGFVEQAGALK		489.937	22.6477	3	x0000000000000000	-0.129535	-0.129535	-0.129535	22.6477	22.6477	22.78	0.0292613	0.0292613	22.78	22.78	1	102	115	18.13	1009: Sum of 2 scans in range 2353 (rt=22.6477) to 2385 (rt=22.9105) [C:\Data\Jenny\Jenna\2E3.raw]	2E3.raw	10928.7		Prdx5 seq: 102 - 115 no mod	p00557	0.122232	0.234108	0.189498	0.198745	0.113968	0.154943	0.124197	0.127912	0.379595	0.149849	0.150547	0.300363	0.516621	0.390812	0.138557	0.251644	0.186146	0.130255	0.245089	0.324408
p00558	P35435	ATP synthase subunit gamma, mitochondrial OS=Rattus norvegicus GN=Atp5c1 PE=1 SV=2	THSDQFLVSFK		654.834	22.3603	2	x0000000000000	-1.24498	0.666844	-0.289069	20.9101	22.3603	154.64	0.00050969	0.00050969	43.18	43.18	2	119	129	43.18	989: Scan 2317 (rt=22.3603) [C:\Data\Jenny\Jenna\2E3.raw]	2E3.raw	7978.45		Atp5c1 seq: 119 - 129 no mod	p00558	0.0685831	0.168137	0.0823129	0.174513	0.062397	0.0602428	0.13367	0.0493603	0.15757	0.0893944	0.126838	0.142703	0.314128	0.206422	0.0924713	0.159225	0.123386	0.0764176	0.129126	0.193062
p00559	P14408	Fumarate hydratase, mitochondrial OS=Rattus norvegicus GN=Fh PE=1 SV=1	THTQDAVPLTLGQEFSGYVQQVQYAMER	Deamidated (NQ); Oxidation (M)	1071.85	41.7973	3	x000000000000010000000000002000	7.44553	7.44553	7.44553	41.7973	41.7973	82.09	5.28225e-05	5.28225e-05	58.15	58.15	1	231	258	0.26	2086: Scan 4866 (rt=41.7973) [C:\Data\Jenny\Jenna\4E3.raw]	4E3.raw	7711.78		Fh seq: 231 - 258 + Deamidated (NQ); Oxidation (M)	p00559	0.00245601	0.116226	0.00765787	0.0529416	0.0114621		0.00805413	0.00381245	0.0301421		0.0104947	0.00722333	0.207024	0.0548806	0.0537925	0.0173777	0.0448204	0.00777623	0.0159534	0.0832686
p00560	P14408	Fumarate hydratase, mitochondrial OS=Rattus norvegicus GN=Fh PE=1 SV=1	THTQDAVPLTLGQEFSGYVQQVQYAMER	Oxidation (M)	1071.52	42.0472	3	x000000000000000000000000002000	1.75212	-0.0227306	0.864697	41.5971	42.0472	118	2.27085e-06	2.27085e-06	71.81	71.81	2	231	258	71.3	2039: Sum of 2 scans in range 4919 (rt=42.0472) to 4954 (rt=42.3331) [C:\Data\Jenny\Jenna\1E3.raw]	1E3.raw	36680.3		Fh seq: 231 - 258 + Oxidation (M)	p00560	0.00251997	0.114989	0.00778771	0.0549334	0.0146473		0.00585505	0.00643498	0.0280618	0.00278836	0.0106067	0.00698756	0.183536	0.0504527	0.0461762	0.0133898	0.0450576	0.0089791	0.0121111	0.0733886
p00561	P10719	ATP synthase subunit beta, mitochondrial OS=Rattus norvegicus GN=Atp5b PE=1 SV=2	TIAMDGTEGLVR	Oxidation (M)	639.823	15.9659	2	x00002000000000	1.77907	0.0101751	0.681557	14.3871	16.982	315.49	1.18392e-05	1.18392e-05	59.31	59.31	18	110	121	55.08	627: Sum of 4 scans in range 1610 (rt=15.9659) to 1723 (rt=16.8002) [C:\Data\Jenny\Jenna\4E3.raw]	4E3.raw	270214		Atp5b seq: 110 - 121 + Oxidation (M)	p00561	1.43234	1.7931	3.09277	1.25849	1.70071	5.13062	3.88846	1.43106	3.33705	6.50185	3.39304	1.70667	1.98275	5.76022	3.3677	2.73903	1.89417	3.03771	3.73465	3.46242
p00562	P10719	ATP synthase subunit beta, mitochondrial OS=Rattus norvegicus GN=Atp5b PE=1 SV=2	TIAMDGTEGLVR		631.825	22.6645	2	x00000000000000	0.960658	0.960658	0.960658	22.6645	22.6645	473.53	0.00401075	0.00401075	33.88	33.88	1	110	121	28.1	1010: Scan 2355 (rt=22.6645) [C:\Data\Jenny\Jenna\2E3.raw]	2E3.raw	1989.5		Atp5b seq: 110 - 121 no mod	p00562	0.00110868	0.0187792	0.0299254	0.00972827	0.00256476	0.0537673	0.0540374	0.00142702	0.00704011	0.00349808	0.0631429	0.0122224	0.013701	0.0204112	0.00134354	0.0317834	0.0148854	0.0279491	0.0214759	0.0168098
p00563	P04764	Alpha-enolase OS=Rattus norvegicus GN=Eno1 PE=1 SV=4	TIAPALVSK		450.283	14.0807	2	x00000000000	1.46458	1.46458	1.46458	14.0807	14.0807	162.4	0.0205202	0.0205202	20.4	20.4	1	72	80	20.4	467: Sum of 2 scans in range 1296 (rt=14.0807) to 1329 (rt=14.3225) [C:\Data\Jenny\Jenna\2E3.raw]	2E3.raw	34067.6		Eno1 seq: 72 - 80 no mod	p00563	0.230008	0.120329	0.157482	0.155833	0.451741	1.00648	0.350387	0.187412	0.666911	0.978788	0.231845	0.19666	0.467768	0.603144	0.278577	0.305242	0.165913	0.499006	0.518551	0.413683
p00564	P04041	Glutathione peroxidase 1 OS=Rattus norvegicus GN=Gpx1 PE=1 SV=4	TIDIEPDIEALLSK		778.925	16.982	2	x0000000000000000	-0.478843	-0.465988	-0.801383	16.7159	47.4468	20.93	0.0556992	0.0556992	20.93	20.93	11	183	196	19.14	789: Sum of 2 scans in range 1821 (rt=16.982) to 1860 (rt=17.2532) [C:\Data\Jenny\Jenna\4E1.raw]	4E1.raw	5547.59		Gpx1 seq: 183 - 196 no mod	p00564	0.0324611	0.107464	0.0189503	0.180043	0.0112017	0.0259445	0.0410515	0.0584961	0.196444	0.022521	0.0455929	0.119684	0.458118	0.147278	0.0640281	0.136524	0.0847297	0.0341735	0.0960606	0.201487
p00565	P31399	ATP synthase subunit d, mitochondrial OS=Rattus norvegicus GN=Atp5h PE=1 SV=3	TIDWVSFVEIMPQNQK	Oxidation (M)	975.985	43.8967	2	x000000000002000000	-0.951817	0.207184	-0.444846	43.6187	44.2404	139.36	8.98051e-08	8.98051e-08	83.3	83.3	7	10	25	69.64	2141: Scan 5107 (rt=43.8967) [C:\Data\Jenny\Jenna\4E3.raw]	4E3.raw	13617.6		Atp5h seq: 10 - 25 + Oxidation (M)	p00565	0.00472964	0.035528	0.0104643	0.0692144	0.00537807	0.0128503	0.0225057	0.0091723	0.06133	0.00571547	0.017009	0.0493099	0.133817	0.0532549	0.0422446	0.0198433	0.0299841	0.0124766	0.0333411	0.06229
p00566	P56574	Isocitrate dehydrogenase [NADP], mitochondrial OS=Rattus norvegicus GN=Idh2 PE=1 SV=2	TIEAEAAHGTVTR		678.349	7.12852	2	x000000000000000	3.40004	-1.30953	0.599891	7.06932	7.29833	606.08	1.04699e-07	1.04699e-07	79.27	79.27	6	341	353	78.23	30: Scan 426 (rt=7.12852) [C:\Data\Jenny\Jenna\4E3.raw]	4E3.raw	280917		Idh2 seq: 341 - 353 no mod	p00566	0.600403	0.535446	0.540192	0.484399	1.19712	3.60154	1.42114	0.499599	2.09692	2.19511	0.830907	0.562276	1.74929	2.86601	1.39308	0.799328	0.54011	1.67985	1.4213	1.70193
p00567	P56574	Isocitrate dehydrogenase [NADP], mitochondrial OS=Rattus norvegicus GN=Idh2 PE=1 SV=2	TIEAEAAHGTVTR		452.569	7.12269	3	x000000000000000	3.46205	-0.280508	0.964059	7.06346	7.1288	606.08	0.00370239	0.00370239	33.76	33.76	5	341	353	27.74	29: Scan 425 (rt=7.12269) [C:\Data\Jenny\Jenna\4E3.raw]	4E3.raw	788450		Idh2 seq: 341 - 353 no mod	p00567	0.766439	0.805127	0.724721	0.481786	2.03421	6.76194	2.21522	0.610772	3.38262	4.70892	0.897619	0.7307	4.06557	5.88492	1.77202	1.14811	0.694518	2.90553	2.42996	3.21766
p00568	P11884	Aldehyde dehydrogenase, mitochondrial OS=Rattus norvegicus GN=Aldh2 PE=1 SV=1	TIEEVVGR		451.752	12.5176	2	x0000000000	-1.27013	0.682206	-0.29396	7.12269	12.5176	296.91	0.019556	0.019556	26.33	26.33	2	431	438	14.77	367: Sum of 2 scans in range 1099 (rt=12.5176) to 1132 (rt=12.7872) [C:\Data\Jenny\Jenna\2E3.raw]	2E3.raw	51028.6		Aldh2 seq: 431 - 438 no mod	p00568	0.000851304	0.0070866		0.00245503		0.0120916	0.00330892	0.00203109	0.00655859	0.00505783			0.000855763				0.00346431	0.00581054	0.00580821	0.000855763
p00569	P68370	Tubulin alpha-1A chain OS=Rattus norvegicus GN=Tuba1a PE=1 SV=1	TIGGGDDSFNTFFSETGAGK		1004.45	36.9842	2	x0000000000000000000000	1.2183	-0.0772341	0.085331	36.333	37.3282	126.98	4.7506e-12	4.7506e-12	126.98	126.98	20	41	60	126.98	2068: Scan 4672 (rt=36.9842) [C:\Data\Jenny\Jenna\1E4.raw]	1E4.raw	79879.8		Tuba1a seq: 41 - 60 no mod	p00569	0.0502229	0.0543343	0.0786549	0.0573942	0.0209807	0.0530782	0.0537147	0.0690237	0.190954	0.0670857	0.0779834	0.180156	0.198744	0.0971937	0.0634474	0.178871	0.0601516	0.0491993	0.129045	0.134564
p00570	P85834	Elongation factor Tu, mitochondrial OS=Rattus norvegicus GN=Tufm PE=1 SV=1	TIGTGLVTDVPAMTEEDKNIK	Oxidation (M)	750.052	21.8194	3	x00000000000002000000000	1.75779	-0.0311508	0.550924	7.1288	37.2909	51.13	0.000135679	0.000135679	51.13	51.13	10	430	450	46.35	1146: Sum of 2 scans in range 2609 (rt=21.8194) to 2651 (rt=22.1052) [C:\Data\Jenny\Jenna\1E4.raw]	1E4.raw	133589		Tufm seq: 430 - 450 + Oxidation (M)	p00570								0.00313733									#DIV/0!	0.00313733	#DIV/0!	#DIV/0!
p00571	Q5XI78	2-oxoglutarate dehydrogenase, mitochondrial OS=Rattus norvegicus GN=Ogdh PE=1 SV=1	TIIDMSSANGVDYVIMGMPHR	3 Oxidation (M)	1178.04	25.4406	2	x00000200000000002020000	1.59383	1.59383	1.59383	25.4406	25.4406	175.657	0.000242072	0.000242072	50.91	50.91	1	292	312	50.11	1007: Scan 2529 (rt=25.4406) [C:\Data\Jenny\Jenna\3E3.raw]	3E3.raw	7059.33		Ogdh seq: 292 - 312 + 3 Oxidation (M)	p00571	0.0237294	0.00142527	0.015132	0.0176409		0.0126901	0.0206234	0.0169351	0.115244	0.0633744	0.00985883	0.0741389	0.099518	0.0687077		0.0698583	0.0144819	0.0167495	0.0656541	0.0793613
p00572	Q5XI78	2-oxoglutarate dehydrogenase, mitochondrial OS=Rattus norvegicus GN=Ogdh PE=1 SV=1	TIIDMSSANGVDYVIMGMPHR	3 Oxidation (M)	785.699	26.688	3	x00000200000000002020000	1.42561	-0.0781625	0.34988	7.06875	47.3717	78.9172	0.000928634	0.000928634	45.1	45.1	17	292	312	42.76	1371: Sum of 3 scans in range 3073 (rt=26.688) to 3132 (rt=27.1605) [C:\Data\Jenny\Jenna\3E1.raw]	3E1.raw	197505		Ogdh seq: 292 - 312 + 3 Oxidation (M)	p00572	0.566266	0.440608	0.721264	0.614986	0.338687	0.639263	0.535805	0.699773	3.36318	1.00769	0.485569	1.98601	2.65814	2.1768	0.513286	2.23362	0.585781	0.553382	1.71061	1.89546
p00573	Q5XI78	2-oxoglutarate dehydrogenase, mitochondrial OS=Rattus norvegicus GN=Ogdh PE=1 SV=1	TIIDMSSANGVDYVIMGMPHR	Deamidated (NQ); 3 Oxidation (M)	786.027	25.7938	3	x00000200010000002020000	8.04561	-0.0687882	1.19923	25.7938	47.3717	175.657	1.32935e-05	0.0141912	63.35	46.685	7	292	312	58.67	1021: Scan 2568 (rt=25.7938) [C:\Data\Jenny\Jenna\3E3.raw]	3E3.raw	45431.8		Ogdh seq: 292 - 312 + Deamidated (NQ); 3 Oxidation (M)	p00573	0.315089	0.121527	0.188201	0.428046	0.00172551	0.605225	0.283931	0.197851	1.03906	0.36229	0.165415	0.241315	0.431023	0.330988	0.240044	0.371696	0.263216	0.272183	0.452021	0.343438
p00574	P04636	Malate dehydrogenase, mitochondrial OS=Rattus norvegicus GN=Mdh2 PE=1 SV=2	TIIPLISQCTPK		657.38	33.7353	2	x00000000000000	3.61151	-0.151591	1.31099	16.1146	33.8308	678.01	1.43912e-06	1.43912e-06	65.14	65.14	11	204	215	55.78	1703: Sum of 8 scans in range 3928 (rt=33.7353) to 4169 (rt=35.7872) [C:\Data\Jenny\Jenna\1E3.raw]	1E3.raw	505943		Mdh2 seq: 204 - 215 no mod	p00574	0.531338	2.11089	0.530762	3.51829	0.713302	0.0909375	0.356582	1.09124	1.84144	0.214054	0.455434	4.28654	3.75192	1.44469	0.268245	1.90606	1.67282	0.563016	1.69937	1.84273
p00575	P11884	Aldehyde dehydrogenase, mitochondrial OS=Rattus norvegicus GN=Aldh2 PE=1 SV=1	TIPIDGDFFSYTR		766.375	37.9342	2	x000000000000000	1.36797	0.0222115	-0.125594	37.8289	38.9278	265.52	0.0305362	0.0305362	26.69	26.69	16	162	174	26.69	1941: Sum of 3 scans in range 4417 (rt=37.9342) to 4460 (rt=38.2998) [C:\Data\Jenny\Jenna\4E3.raw]	4E3.raw	6620.23		Aldh2 seq: 162 - 174 no mod	p00575	0.0472861	0.0537343	0.174329	0.0889838	0.0261756	0.108123	0.203372	0.153455	0.368005	0.102843	0.157678	0.366213	0.382804	0.110515	0.172427	0.401379	0.0910833	0.122782	0.248685	0.266781
p00576	P49432	Pyruvate dehydrogenase E1 component subunit beta, mitochondrial OS=Rattus norvegicus GN=Pdhb PE=1 SV=2	TIRPMDIEAIEASVMK	2 Oxidation (M)	918.467	28.053	2	x000002000000000200	1.23602	0.538444	0.163767	26.9576	28.431	118.55	9.70147e-05	9.70147e-05	51.79	51.79	8	270	285	51.79	1640: Sum of 2 scans in range 3448 (rt=28.053) to 3483 (rt=28.3093) [C:\Data\Jenny\Jenna\1E1.raw]	1E1.raw	54533.9		Pdhb seq: 270 - 285 + 2 Oxidation (M)	p00576	0.3582	0.107477	0.353646	0.122351	0.0525753	0.143213	0.199414	0.158355	0.558572	0.193651	0.195742	0.452625	0.551182	0.237212	0.1578	0.330976	0.235419	0.138389	0.350147	0.319293
p00577	P49432	Pyruvate dehydrogenase E1 component subunit beta, mitochondrial OS=Rattus norvegicus GN=Pdhb PE=1 SV=2	TIRPMDIEAIEASVMK	2 Oxidation (M)	612.648	26.838	3	x000002000000000200	1.54884	0.469776	1.151	26.838	28.2125	140.35	0.00510261	0.00510261	34.61	34.61	3	270	285	22.49	1058: Sum of 4 scans in range 2682 (rt=26.838) to 2773 (rt=27.6698) [C:\Data\Jenny\Jenna\3E3.raw]	3E3.raw	107264		Pdhb seq: 270 - 285 + 2 Oxidation (M)	p00577	2.86434	0.582502	2.32916	0.716733	0.464868	1.3993	2.01963	1.4492	5.16283	1.53198	1.67037	2.88586	3.26761	2.16486	2.01213	2.62636	1.62318	1.33325	2.81276	2.51774
p00578	Q63429	Polyubiquitin-C OS=Rattus norvegicus GN=Ubc PE=1 SV=1	TITLEVEPSDTIENVK		894.467	28.8515	2	x000000000000000000	-0.853424	-0.853424	-0.213356	28.8515	28.8515	54.8198	1.18289e-05	1.18289e-05	60.41	60.41	4	12	27	59.37	1136: Scan 2906 (rt=28.8515) [C:\Data\Jenny\Jenna\3E3.raw]	3E3.raw	21238.8		Ubc seq: 12 - 27 no mod	p00578	0.0205899	0.00481305	0.0571995	0.0169171	0.00113089	0.017257	0.0248486	0.0449887	0.0995963	0.0266502	0.0688424	0.0963622	0.0825597	0.0604802	0.064628	0.0497076	0.0248799	0.0220563	0.0728628	0.0643439
p00579	Q02253	Methylmalonate-semialdehyde dehydrogenase [acylating], mitochondrial OS=Rattus norvegicus GN=Aldh6a1 PE=1 SV=1	TITSQWKEEDATLSSPAVVMPTMGR	2 Oxidation (M)	923.116	24.3064	3	x000000000000000000002002000	1.68346	-0.160141	0.812631	24.3064	38.7437	143.64	0.00303759	0.00303759	40.26	40.26	10	511	535	40.23	960: Sum of 3 scans in range 2405 (rt=24.3064) to 2465 (rt=24.8633) [C:\Data\Jenny\Jenna\3E3.raw]	3E3.raw	46401		Aldh6a1 seq: 511 - 535 + 2 Oxidation (M)	p00579	0.42408	0.0949143	0.63845	0.331193	0.101458	0.282629	0.347334	0.289523	2.4972	0.415633	0.353466	1.4525	0.93184	0.781145	0.412936	0.91395	0.372159	0.255236	1.1797	0.759968
p00580	P13803	Electron transfer flavoprotein subunit alpha, mitochondrial OS=Rattus norvegicus GN=Etfa PE=1 SV=4	TIYAGNALCTVK		627.332	21.3102	2	x00000000000000	-1.05058	-0.0606715	-0.555623	20.2926	21.3102	129.497	0.00865299	0.00865299	30.65	30.65	2	147	158	30.65	990: Sum of 4 scans in range 2343 (rt=21.3102) to 2463 (rt=22.1595) [C:\Data\Jenny\Jenna\1E3.raw]	1E3.raw	20252.3		Etfa seq: 147 - 158 no mod	p00580	0.320107	0.410354	0.157685	0.388233	0.462212	0.234163	0.273023	0.238724	0.67211	0.111745	0.110181	0.54488	0.707545	0.457452	0.128765	0.305103	0.319095	0.302031	0.359729	0.399716
p00581	Q02253	Methylmalonate-semialdehyde dehydrogenase [acylating], mitochondrial OS=Rattus norvegicus GN=Aldh6a1 PE=1 SV=1	TLADAEGDVFR		597.294	24.3788	2	x0000000000000	0.159319	-0.612123	-0.271922	23.0714	38.1456	127.9	0.000767761	0.000767761	41.06	41.06	7	130	140	40.56	1108: Sum of 2 scans in range 2555 (rt=24.3788) to 2590 (rt=24.6592) [C:\Data\Jenny\Jenna\2E3.raw]	2E3.raw	5843.37		Aldh6a1 seq: 130 - 140 no mod	p00581	0.183716	0.261473	0.253707	0.119181	0.264644	0.275056	0.201052	0.162007	0.481397	0.40109	0.192456	0.180537	0.437894	0.536898	0.165618	0.266652	0.20452	0.22569	0.31387	0.351765
p00582	Q6P6V0	Glucose-6-phosphate isomerase OS=Rattus norvegicus GN=Gpi PE=1 SV=1	TLANLNPESSLFIIASK		909.505	41.7139	2	x0000000000000000000	2.23721	-1.09797	0.542103	41.5175	42.4245	164.84	2.48369e-08	2.48369e-08	82.77	82.77	9	195	211	82.77	2467: Scan 5182 (rt=41.7139) [C:\Data\Jenny\Jenna\4E1.raw]	4E1.raw	10283.9		Gpi seq: 195 - 211 no mod	p00582	0.0451449	0.0430792	0.0259987	0.0941158	0.0115065	0.049918	0.0441513	0.0407879	0.147349	0.0428744	0.036839	0.0901034	0.226384	0.0642198	0.0515537	0.0704586	0.0520846	0.0365909	0.0792913	0.103154
p00583	Q60587	Trifunctional enzyme subunit beta, mitochondrial OS=Rattus norvegicus GN=Hadhb PE=1 SV=1	TLAQRLSLLTK	Phospho (ST)	662.374	26.1834	2	x0000000300000	-1.96639	0.377249	0.0385555	26.0574	26.7509	31.58	0.00312761	0.00312761	31.58	31.58	5	192	202	8.56	1434: Sum of 2 scans in range 3241 (rt=26.1834) to 3285 (rt=26.5) [C:\Data\Jenny\Jenna\1E4.raw]	1E4.raw	45968	198	Hadhb seq: 192 - 202 + Phospho (ST)	p00583	1.14599	1.49516	1.35845	1.53433	0.207099		0.0375951	0.15088	0.0869769		0.0343816	0.262343				0.0550536	1.38348	0.131858	0.127901	0.0550536
p00584	P17475	Alpha-1-antiproteinase OS=Rattus norvegicus GN=Serpina1 PE=1 SV=2	TLLSSLGITR		530.822	34.9524	2	x000000000000	-0.199126	-0.199126	-0.199126	34.9524	34.9524	23.35	0.00924762	0.00924762	23.35	23.35	1	319	328	23.35	1630: Sum of 2 scans in range 3741 (rt=34.9524) to 3768 (rt=35.2005) [C:\Data\Jenny\Jenna\2E3.raw]	2E3.raw	7247.92		Serpina1 seq: 319 - 328 no mod	p00584	0.0199544	0.0473737	0.041414	0.076303	0.0157667	0.030955	0.0225646	0.0474187	0.0500594		0.0288751	0.0833047	0.112	0.0906086	0.0261607	0.0638952	0.0462613	0.0291763	0.0540797	0.0731661
p00585	P63039	60 kDa heat shock protein, mitochondrial OS=Rattus norvegicus GN=Hspd1 PE=1 SV=1	TLNDELEIIEGMK	Oxidation (M)	760.881	34.526	2	x000000000000200	3.07024	-0.246094	0.603463	21.3102	34.8368	67.4	2.34741e-06	2.34741e-06	67.4	67.4	18	206	218	67.4	1952: Sum of 3 scans in range 4368 (rt=34.526) to 4439 (rt=35.057) [C:\Data\Jenny\Jenna\1E4.raw]	1E4.raw	57312.7		Hspd1 seq: 206 - 218 + Oxidation (M)	p00585	0.849868	0.293044	1.27657	0.682137	0.114864	0.700408	0.499788	0.953804	1.75324	0.801316	0.786467	2.22935	1.47818	1.27643	0.458703	1.8256	0.775404	0.567216	1.39259	1.25973
p00586	P63039	60 kDa heat shock protein, mitochondrial OS=Rattus norvegicus GN=Hspd1 PE=1 SV=1	TLNDELEIIEGMK	Oxidation (M)	507.589	33.851	3	x000000000000200	0.414543	-1.89506	-0.715582	33.851	34.8354	136.54	9.45915e-05	9.45915e-05	51.81	51.81	4	206	218	49.58	1312: Sum of 2 scans in range 3451 (rt=33.851) to 3476 (rt=34.08) [C:\Data\Jenny\Jenna\3E3.raw]	3E3.raw	14368.6		Hspd1 seq: 206 - 218 + Oxidation (M)	p00586	0.175605	0.035623	0.237823	0.112373	0.0245444	0.147413	0.108568	0.18809	0.367948	0.201444	0.163473	0.573845	0.157249	0.220383	0.135294	0.371754	0.140356	0.117154	0.326677	0.22117
p00587	P30835	6-phosphofructokinase, liver type OS=Rattus norvegicus GN=Pfkl PE=2 SV=3	TLSIDKGF	Phospho (ST)	960.446	30.3803	1	x0003000000	1.27783	0.225132	0.811413	30.3803	30.5217	43.97	0.00953656	0.00953656	28.13	28.13	4	773	780	3.31	1889: Scan 3782 (rt=30.3803) [C:\Data\Jenny\Jenna\1E5.raw]	1E5.raw	25267.6	775	Pfkl seq: 773 - 780 + Phospho (ST)	p00587	0.134494	0.103425	0.112794	0.167982	0.034993			0.0148607				0.00590974	0.00403728				0.129674	0.0249269	0.00590974	0.00403728
p00588	P18886	Carnitine O-palmitoyltransferase 2, mitochondrial OS=Rattus norvegicus GN=Cpt2 PE=1 SV=1	TLSIDSIQFQR		654.352	30.2655	2	x0000000000000	-1.7464	0.610704	-0.299996	30.2655	34.7405	31.16	0.00639273	0.00639273	31.16	31.16	4	440	450	31.16	1700: Scan 3809 (rt=30.2655) [C:\Data\Jenny\Jenna\1E4.raw]	1E4.raw	2360.75		Cpt2 seq: 440 - 450 no mod	p00588	0.0365616	0.0451628	0.169046	0.0369399	0.0370203	0.0405637	0.0319839	0.106805	0.125313	0.0147259	0.0980342	0.13975	0.122156	0.108328	0.0829013	0.0810026	0.0719275	0.0540933	0.0944557	0.0985971
p00589	Q9WVK7	Hydroxyacyl-coenzyme A dehydrogenase, mitochondrial OS=Rattus norvegicus GN=Hadh PE=2 SV=1	TLSSLSTSTDAASVVHSTDLVVEAIVENLK		1029.54	57.3386	3	x00000000000000000000000000000000	0.458257	-1.09736	-0.319549	21.3102	57.3386	173.76	0.000303196	0.000303196	45.29	45.29	2	96	125	45.29	2509: Sum of 2 scans in range 6573 (rt=57.3386) to 6586 (rt=57.455) [C:\Data\Jenny\Jenna\4E3.raw]	4E3.raw	8334.6		Hadh seq: 96 - 125 no mod	p00589																	#DIV/0!	#DIV/0!	#DIV/0!	#DIV/0!
p00590	P82995	Heat shock protein HSP 90-alpha OS=Rattus norvegicus GN=Hsp90aa1 PE=1 SV=3	TLTIVDTGIGMTK	Oxidation (M)	683.369	25.5652	2	x000000000002000	0.887359	0.1253	-0.188012	24.5203	26.2818	65.29	2.63263e-06	2.63263e-06	65.29	65.29	12	88	100	0	1404: Scan 3153 (rt=25.5652) [C:\Data\Jenny\Jenna\1E4.raw]	1E4.raw	8916.17		Hsp90aa1 seq: 88 - 100 + Oxidation (M)	p00590	0.191022	0.127403	0.622992	0.116769	0.129319	0.253214	0.187008	0.338237	0.352024	0.391868	0.406096	0.276822	0.312821	0.46897	0.55848	0.296187	0.264546	0.226944	0.356702	0.409114
p00591	P34058	Heat shock protein HSP 90-beta OS=Rattus norvegicus GN=Hsp90ab1 PE=1 SV=4	TLTLVDTGIGMTK	Oxidation (M)	683.369	25.5652	2	x000000000002000	0.887359	0.1253	-0.188012	24.5203	26.2818	65.29	2.63263e-06	2.63263e-06	65.29	65.29	12	83	95	56.03	1404: Scan 3153 (rt=25.5652) [C:\Data\Jenny\Jenna\1E4.raw]	1E4.raw	8916.17		Hsp90ab1 seq: 83 - 95 + Oxidation (M)	p00591	0.191022	0.127403	0.622992	0.116769	0.129319	0.253214	0.187008	0.338237	0.352024	0.391868	0.406096	0.276822	0.312821	0.46897	0.55848	0.296187	0.264546	0.226944	0.356702	0.409114
p00592	P62963	Profilin-1 OS=Rattus norvegicus GN=Pfn1 PE=1 SV=2	TLVLLMGK	Oxidation (M)	445.773	21.3127	2	x0000002000	0.357492	0.357492	0.357492	21.3127	21.3127	51.83	0.00203267	0.00203267	30.63	30.63	1	109	116	30.63	925: Scan 2184 (rt=21.3127) [C:\Data\Jenny\Jenna\2E3.raw]	2E3.raw	15997.5		Pfn1 seq: 109 - 116 + Oxidation (M)	p00592	0.126006	0.0795717	0.0942575	0.154793	0.183848	0.307567	0.227698	0.142855	0.24908	0.375623	0.148543	0.0925387	0.22156	0.260635	0.157085	0.157609	0.113657	0.215492	0.216446	0.199222
p00593	Q63347	26S protease regulatory subunit 7 OS=Rattus norvegicus GN=Psmc2 PE=1 SV=3	TMLELINQLDGFDPR	Oxidation (M)	889.444	41.1491	2	x00200000000000000	-0.0225115	-0.0225115	-0.0225115	41.1491	41.1491	66.69	3.53577e-06	3.53577e-06	66.69	66.69	1	298	312	56.79	1871: Scan 4416 (rt=41.1491) [C:\Data\Jenny\Jenna\2E3.raw]	2E3.raw	5361.38		Psmc2 seq: 298 - 312 + Oxidation (M)	p00593		0.0361605	0.00373288	0.0628746	0.00126394		0.00607122	0.00394304	0.0260008		0.00276113	0.0276931	0.107347	0.0127131		0.0267954	0.034256	0.0037594	0.0188183	0.0489518
p00594	P62193	26S protease regulatory subunit 4 OS=Rattus norvegicus GN=Psmc1 PE=2 SV=1	TMLELLNQLDGFDSR	Oxidation (M)	884.433	41.5785	2	x00200000000000000	-0.828028	-0.828028	-0.828028	41.5785	41.5785	100.34	1.59973e-09	1.59973e-09	100.34	100.34	1	308	322	83.04	1888: Scan 4462 (rt=41.5785) [C:\Data\Jenny\Jenna\2E3.raw]	2E3.raw	4431.99		Psmc1 seq: 308 - 322 + Oxidation (M)	p00594	0.00666838	0.0310322	0.00153601	0.0493539	0.00215394			0.00875879	0.0637693		0.00211676	0.0402742	0.138091	0.025672	0.00234264	0.0266879	0.0221476	0.00545636	0.0353868	0.0481984
p00595	P62198	26S protease regulatory subunit 8 OS=Rattus norvegicus GN=Psmc5 PE=1 SV=1	TMLELLNQLDGFEATK	Oxidation (M)	919.964	41.5013	2	x002000000000000000	0.0440717	0.0440717	0.0440717	41.5013	41.5013	97.94	2.71573e-09	2.71573e-09	97.94	97.94	1	272	287	97.94	1884: Scan 4454 (rt=41.5013) [C:\Data\Jenny\Jenna\2E3.raw]	2E3.raw	5819.66		Psmc5 seq: 272 - 287 + Oxidation (M)	p00595	0.00813098	0.0255214	0.00326573	0.0651477	0.0053013	0.00270448		0.0162997	0.0649253		0.00409066	0.0473259	0.13738	0.0344495	0.00803065	0.0245315	0.0255164	0.00810181	0.0387806	0.051098
p00596	P02770	Serum albumin OS=Rattus norvegicus GN=Alb PE=1 SV=2	TNCELYEK		500.227	8.34061	2	x0000000000	1.58447	-0.458717	0.638552	7.76419	30.3803	995.12	0.000503295	0.000503295	42.5	42.5	18	414	421	42.5	129: Sum of 3 scans in range 597 (rt=8.34061) to 666 (rt=8.86696) [C:\Data\Jenny\Jenna\1E3.raw]	1E3.raw	619867		Alb seq: 414 - 421 no mod	p00596	1.61817	2.33857	1.2677	1.06304	2.98905	6.72615	2.44251	0.972707	3.95079	4.8552	1.61835	1.81965	1.92087	4.84805	1.67438	1.12941	1.57187	3.28261	3.061	2.39318
p00597	P09812	Glycogen phosphorylase, muscle form OS=Rattus norvegicus GN=Pygm PE=2 SV=5	TNFDAFPDK		527.744	18.3025	2	x00000000000	-3.59003	-3.59003	-3.59003	18.3025	18.3025	61.04	0.00124018	0.00124018	38.15	38.15	1	325	333	33.39	661: Scan 1724 (rt=18.3025) [C:\Data\Jenny\Jenna\3E3.raw]	3E3.raw	7193.72		Pygm seq: 325 - 333 no mod	p00597	0.0218633	0.0220359	0.0303819	0.0168266	0.0936039	0.286012	0.0449952	0.0142644	0.162284	0.251142	0.0360275	0.0161854	0.142062	0.237464	0.0405299	0.0341713	0.0227769	0.109719	0.11641	0.113557
p00598	P15650	Long-chain specific acyl-CoA dehydrogenase, mitochondrial OS=Rattus norvegicus GN=Acadl PE=1 SV=1	TNICVTR		403.714	7.3256	2	x000000000	0.828147	0.554995	0.691571	7.3256	7.36194	195.1	0.0307612	0.0307612	22.28	22.28	2	339	345	12.41	56: Sum of 2 scans in range 463 (rt=7.3256) to 498 (rt=7.59291) [C:\Data\Jenny\Jenna\2E3.raw]	2E3.raw	6480		Acadl seq: 339 - 345 no mod	p00598	0.201403	0.296238	0.0802192	0.0847676	0.369069	1.93516	0.326078		0.587244	0.487704	0.243281		0.178433	0.675113	0.259871	0.147694	0.165657	0.876769	0.43941	0.315278
p00599	P85972	Vinculin OS=Rattus norvegicus GN=Vcl PE=1 SV=1	TNISDEESEQATEMLVHNAQNLMQSVK	2 Oxidation (M)	1026.81	33.8735	3	x00000000000000200000000200000	2.90765	-0.699294	0.40375	33.8735	35.329	195.557	3.44551e-07	8.69981e-05	80.75	63.9267	8	1009	1035	75.98	1748: Scan 3948 (rt=33.8735) [C:\Data\Jenny\Jenna\4E3.raw]	4E3.raw	41425.5		Vcl seq: 1009 - 1035 + 2 Oxidation (M)	p00599	0.0831246	0.438977	0.0459151	0.579145	0.0618018		0.0279208	0.116545	0.300161	0.0228054	0.0569611	0.418112	1.01383	0.273412	0.0824923	0.304104	0.286791	0.068756	0.19951	0.418459
p00600	P85972	Vinculin OS=Rattus norvegicus GN=Vcl PE=1 SV=1	TNISDEESEQATEMLVHNAQNLMQSVK	Deamidated (NQ); 2 Oxidation (M)	1027.14	34.9988	3	x00000000000000200010000200000	7.38696	7.38696	7.38696	34.9988	34.9988	173.217	0.00020509	0.00020509	52.83	52.83	1	1009	1035	2.75	1633: Scan 3746 (rt=34.9988) [C:\Data\Jenny\Jenna\2E3.raw]	2E3.raw	9216.72		Vcl seq: 1009 - 1035 + Deamidated (NQ); 2 Oxidation (M)	p00600	0.0769612	0.392144	0.0470426	0.557221	0.058879	0.00798928	0.0231642	0.100583	0.322441	0.0272741	0.0486578	0.398095	0.943137	0.2664	0.0687292	0.307955	0.268342	0.0476539	0.199117	0.396555
p00601	P85972	Vinculin OS=Rattus norvegicus GN=Vcl PE=1 SV=1	TNLLQVCER		538.282	24.8511	2	x00000000000	-0.778001	-0.778001	-0.778001	24.8511	24.8511	102.2	0.00756221	0.00756221	30.78	30.78	1	979	987	30.18	1217: Scan 2823 (rt=24.8511) [C:\Data\Jenny\Jenna\1E3.raw]	1E3.raw	25741.5		Vcl seq: 979 - 987 no mod	p00601	0.0540517	0.0562454	0.0256423	0.05686	0.0708445	0.0304164	0.034919	0.0327226	0.106103		0.0300673	0.0626463	0.0572863	0.0652372	0.0178605	0.0313535	0.0481998	0.0422256	0.0662723	0.0429344
p00602	P11608	ATP synthase protein 8 OS=Rattus norvegicus GN=Mt-atp8 PE=1 SV=1	TNNPWESK		488.231	9.18143	2	x0000000000	0.459748	0.459748	0.459748	9.18143	9.18143	44.05	0.00025384	0.00025384	44.05	44.05	1	47	54	39.85	180: Scan 692 (rt=9.18143) [C:\Data\Jenny\Jenna\2E3.raw]	2E3.raw	29176.3		Mt-atp8 seq: 47 - 54 no mod	p00602	0.00379722	0.0596513	0.0456528	0.0335424	0.022193	0.35354	0.175048	0.0278582	0.0779763	0.371939	0.0958793	0.033203	0.0408716	0.259099	0.117227	0.0526096	0.0356609	0.14466	0.144749	0.117452
p00603	P13437	3-ketoacyl-CoA thiolase, mitochondrial OS=Rattus norvegicus GN=Acaa2 PE=2 SV=1	TNVSGGAIALGHPLGGSGSR		904.475	17.3991	2	x0000000000000000000000	-0.00110685	-0.875517	-0.868877	15.7439	18.1136	277.5	1.59954e-09	1.59954e-09	98.51	98.51	5	341	360	81.25	717: Scan 1802 (rt=17.3991) [C:\Data\Jenny\Jenna\4E3.raw]	4E3.raw	30200.1		Acaa2 seq: 341 - 360 no mod	p00603	0.0840254	0.0782607	0.0845957	0.0679544	0.105026	0.0979531	0.0760332	0.0507021	0.162693	0.10935	0.059696	0.0895686	0.252972	0.186506	0.0391038	0.132827	0.078709	0.0824285	0.105327	0.152852
p00604	P13437	3-ketoacyl-CoA thiolase, mitochondrial OS=Rattus norvegicus GN=Acaa2 PE=2 SV=1	TNVSGGAIALGHPLGGSGSR		603.319	16.7708	3	x0000000000000000000000	-0.148318	-0.34755	-0.399434	7.36194	17.9571	501.327	0.00534193	0.00534193	33.33	33.33	8	341	360	31.58	670: Sum of 2 scans in range 1724 (rt=16.7708) to 1758 (rt=17.0258) [C:\Data\Jenny\Jenna\1E3.raw]	1E3.raw	28887.6		Acaa2 seq: 341 - 360 no mod	p00604	0.344376	0.350623	0.291296	0.244465	0.492155	0.591509	0.332098	0.258322	1.18601	0.561827	0.276259	0.269429	1.01915	0.896974	0.219208	0.443807	0.30769	0.418521	0.573383	0.644784
p00605	P13437	3-ketoacyl-CoA thiolase, mitochondrial OS=Rattus norvegicus GN=Acaa2 PE=2 SV=1	TPFGAYGGLLK		562.312	31.0135	2	x0000000000000	-0.461426	0.108676	-0.176375	30.1777	31.0135	312.98	5.50083e-06	5.50083e-06	60.23	60.23	2	15	25	57.69	1456: Sum of 2 scans in range 3310 (rt=31.0135) to 3338 (rt=31.269) [C:\Data\Jenny\Jenna\2E3.raw]	2E3.raw	13131.6		Acaa2 seq: 15 - 25 no mod	p00605	0.0484132	0.0845589	0.0794637	0.0931161	0.0655797	0.0694827	0.0470321	0.0716757	0.199421	0.0672229	0.0604346	0.108911	0.304302	0.171883	0.0618247	0.136567	0.076388	0.0634426	0.108998	0.168644
p00606	Q99NA5	Isocitrate dehydrogenase [NAD] subunit alpha, mitochondrial OS=Rattus norvegicus GN=Idh3a PE=1 SV=1	TPIAAGHPSMNLLLR	Oxidation (M)	536.296	17.488	3	x00000000002000000	0.117071	0.117071	-0.189306	17.2149	18.306	28.88	0.00782988	0.00782988	28.88	28.88	5	101	115	28.88	825: Scan 1968 (rt=17.488) [C:\Data\Jenny\Jenna\1E4.raw]	1E4.raw	126626		Idh3a seq: 101 - 115 + Oxidation (M)	p00606	0.243963	0.176247	0.586289	0.123492	0.22684	0.418267	0.170774	0.207942	0.500619	0.476398	0.275927	0.185175	0.361876	0.586754	0.341763	0.208375	0.282498	0.255956	0.35953	0.374692
p00607	P17764	Acetyl-CoA acetyltransferase, mitochondrial OS=Rattus norvegicus GN=Acat1 PE=1 SV=1	TPIGSFLGSLASQPATK		837.958	38.3755	2	x0000000000000000000	1.58552	-0.756319	-0.0775143	37.8619	38.8538	92.21	5.32039e-09	5.32039e-09	92.21	92.21	16	47	63	81.14	2115: Sum of 2 scans in range 4840 (rt=38.3755) to 4870 (rt=38.6245) [C:\Data\Jenny\Jenna\1E4.raw]	1E4.raw	40148.9		Acat1 seq: 47 - 63 no mod	p00607	0.138276	0.0886234	0.301966	0.149258	0.0557689	0.221611	0.219453	0.21958	0.475936	0.160071	0.275121	0.236358	0.416716	0.146032	0.286453	0.237549	0.169531	0.179103	0.286871	0.271688
p00608	Q9QXU8	Cytoplasmic dynein 1 light intermediate chain 1 OS=Rattus norvegicus GN=Dync1li1 PE=1 SV=1	TPNRSVSSNVASVSPIPAGSK	Phospho (ST)	1068.03	18.2314	2	x00000300000000000000000	2.48448	2.20333	2.3439	18.1935	18.2314	74.3872	0.000179554	0.000179554	50.49	50.49	2	408	428	3.08	949: Scan 2044 (rt=18.2314) [C:\Data\Jenny\Jenna\1E5.raw]	1E5.raw	93129.2	412	Dync1li1 seq: 408 - 428 + Phospho (ST)	p00608	0.672523	0.514189	0.434151	0.65269	0.235385	0.0148332	0.0379173	0.116327	0.0410901		0.0149908	0.0400208					0.568388	0.101116	0.0320339	#DIV/0!
p00609	Q9QXU8	Cytoplasmic dynein 1 light intermediate chain 1 OS=Rattus norvegicus GN=Dync1li1 PE=1 SV=1	TPNRSVSSNVASVSPIPAGSKK	Phospho (ST)	755.055	13.263	3	x030000000000000000000000	1.81686	0.88854	1.17035	12.8947	13.5484	74.3872	0.0496666	0.0496666	25.58	25.58	4	408	429	3.11	537: Sum of 2 scans in range 1319 (rt=13.263) to 1357 (rt=13.5196) [C:\Data\Jenny\Jenna\1E5.raw]	1E5.raw	352134	408	Dync1li1 seq: 408 - 429 + Phospho (ST)	p00609	2.79241	1.70499	1.50721	2.29295	1.03228		0.207654	0.536455	0.197031	0.0359789	0.137034	0.243354	0.00601495		0.0125223		2.07439	0.59213	0.153349	0.00926862
p00610	P29266	3-hydroxyisobutyrate dehydrogenase, mitochondrial OS=Rattus norvegicus GN=Hibadh PE=1 SV=3	TPVGFIGLGNMGNPMAK	2 Oxidation (M)	868.43	26.405	2	x0000000000020002000	0.763757	-0.308385	-0.502273	25.2514	26.9307	54.19	6.02084e-05	6.02084e-05	54.19	54.19	11	39	55	54.19	1366: Sum of 2 scans in range 3151 (rt=26.405) to 3186 (rt=26.6766) [C:\Data\Jenny\Jenna\3E4.raw]	3E4.raw	95517.6		Hibadh seq: 39 - 55 + 2 Oxidation (M)	p00610	0.358626	0.0453838	1.1088	0.0641812	0.101831	0.562057	0.36354	0.818723	0.437512	0.618146	0.811313	0.343474	0.230657	0.296095	0.951751	0.405509	0.394247	0.461538	0.552611	0.471003
p00611	P85972	Vinculin OS=Rattus norvegicus GN=Vcl PE=1 SV=1	TQMQEAMTQEVSDVFSDTTTPIK	2 Oxidation (M)	1310.1	30.6427	2	x0002000200000000000000000	2.92455	1.9315	2.44075	29.536	30.6427	172.847	3.22838e-11	3.22838e-11	120.18	120.18	6	585	607	120.18	1848: Scan 3760 (rt=30.6427) [C:\Data\Jenny\Jenna\4E1.raw]	4E1.raw	18324		Vcl seq: 585 - 607 + 2 Oxidation (M)	p00611	0.0594915	0.0591587	0.0310134	0.0854165	0.0520026	0.032972	0.0264922	0.0583123	0.31834	0.0647498	0.026886	0.171829	0.428231	0.270349	0.0113663	0.148195	0.05877	0.0424448	0.145451	0.214535
p00612	P10719	ATP synthase subunit beta, mitochondrial OS=Rattus norvegicus GN=Atp5b PE=1 SV=2	TREGNDLYHEMIESGVINLK	Oxidation (M)	778.72	22.4113	3	x0000000000020000000000	2.44992	0.315456	0.789856	13.263	23.6233	243.66	0.000417514	0.000417514	47.42	47.42	19	240	259	38.86	1193: Sum of 2 scans in range 2696 (rt=22.4113) to 2735 (rt=22.6857) [C:\Data\Jenny\Jenna\1E4.raw]	1E4.raw	476865		Atp5b seq: 240 - 259 + Oxidation (M)	p00612	0.705991	0.606851	3.42503	0.643873	0.16343	0.225008	1.90531	1.20972	2.56806	0.531182	2.8189	2.91672	1.46146	1.59418	1.69415	3.6041	1.34544	0.875868	2.20872	2.08847
p00613	P10719	ATP synthase subunit beta, mitochondrial OS=Rattus norvegicus GN=Atp5b PE=1 SV=2	TREGNDLYHEMIESGVINLK	Oxidation (M)	584.292	21.4432	4	x0000000000020000000000	1.18724	1.18724	1.18724	21.4432	21.4432	449.13	0.00228471	0.00228471	40.15	40.15	1	240	259	35.2	825: Sum of 2 scans in range 2086 (rt=21.4432) to 2118 (rt=21.7391) [C:\Data\Jenny\Jenna\3E3.raw]	3E3.raw	69033.5		Atp5b seq: 240 - 259 + Oxidation (M)	p00613	0.758113	0.800327	4.31052	0.783807	0.327254	0.993099	2.96049	1.56006	4.12207	1.38216	3.6362	5.02782	2.38808	3.37437	3.01294	4.63502	1.66319	1.46023	3.54206	3.3526
p00614	P08503	Medium-chain specific acyl-CoA dehydrogenase, mitochondrial OS=Rattus norvegicus GN=Acadm PE=1 SV=1	TRPTVAAGAVGLAQR		734.424	11.9099	2	x00000000000000000	-0.224293	-0.224293	-0.224293	11.9099	11.9099	60.67	2.52826e-06	2.52826e-06	60.67	60.67	1	280	294	59.87	328: Scan 1069 (rt=11.9099) [C:\Data\Jenny\Jenna\1E3.raw]	1E3.raw	7750.8		Acadm seq: 280 - 294 no mod	p00614	0.0877659	0.0510916	0.0565713	0.0538742	0.102148	0.0607841	0.128024	0.0604512	0.139785	0.0471851	0.0435824	0.0737142	0.189198	0.0829119	0.0409791	0.0530531	0.0623258	0.087852	0.0760667	0.0915355
p00615	P08503	Medium-chain specific acyl-CoA dehydrogenase, mitochondrial OS=Rattus norvegicus GN=Acadm PE=1 SV=1	TRPTVAAGAVGLAQR		489.952	11.7556	3	x00000000000000000	-0.603342	0.235201	0.0784	10.5706	11.8982	60.67	0.000178361	0.000178361	42.33	42.33	3	280	294	29.19	318: Sum of 2 scans in range 1048 (rt=11.7556) to 1080 (rt=11.9906) [C:\Data\Jenny\Jenna\1E3.raw]	1E3.raw	52603.3		Acadm seq: 280 - 294 no mod	p00615	0.36556	0.23872	0.322911	0.331671	0.502192	0.55725	0.629644	0.267558	0.658889	0.607694	0.313981	0.311967	0.66656	0.611544	0.311831	0.381699	0.314715	0.489161	0.473133	0.492909
p00616	Q63379	N-myc proto-oncogene protein OS=Rattus norvegicus GN=Mycn PE=3 SV=1	TSALGLGRAQPGELILK		862.503	20.4696	2	x0000000000000000000	-4.93502	-5.13236	-5.48059	20.3115	20.8294	23.15	0.00944136	0.00944136	23.15	23.15	3	303	319	22.81	1037: Sum of 2 scans in range 2321 (rt=20.4696) to 2359 (rt=20.7458) [C:\Data\Jenny\Jenna\2E5.raw]	2E5.raw	115007		Mycn seq: 303 - 319 no mod	p00616	1.95258	4.05895	4.26882	3.06607	1.78359	0.0660116	1.34046	4.68503	1.1178	0.36598	3.64651	8.08002	4.62409	0.628462	1.39781	5.86797	3.33661	1.96877	3.30258	3.12958
p00617	P32551	Cytochrome b-c1 complex subunit 2, mitochondrial OS=Rattus norvegicus GN=Uqcrc2 PE=1 SV=2	TSAPGGVPLQPQELEFTK		949.998	31.2071	2	x00000000000000000000	0.875668	0.00105375	0.438361	30.5732	31.2071	132.12	1.83226e-06	1.83226e-06	68.18	68.18	2	24	41	66.72	1767: Sum of 2 scans in range 3937 (rt=31.2071) to 3971 (rt=31.4645) [C:\Data\Jenny\Jenna\1E4.raw]	1E4.raw	37373.8		Uqcrc2 seq: 24 - 41 no mod	p00617	0.0402531	0.0306928	0.401446	0.00749011	0.00754999	0.0523822	0.052289	0.108019	0.122967	0.0702149	0.190828	0.130676	0.106223	0.148191	0.138554	0.145094	0.119971	0.05506	0.128671	0.134516
p00618	Q5XI78	2-oxoglutarate dehydrogenase, mitochondrial OS=Rattus norvegicus GN=Ogdh PE=1 SV=1	TSFDEMLPGTHFQR	Oxidation (M)	841.387	20.8981	2	x0000002000000000	0.634238	0.634238	0.634238	20.8981	20.8981	64.06	7.32283e-06	7.32283e-06	64.06	64.06	1	870	883	64.06	1077: Scan 2480 (rt=20.8981) [C:\Data\Jenny\Jenna\1E4.raw]	1E4.raw	31687.2		Ogdh seq: 870 - 883 + Oxidation (M)	p00618	0.0598982	0.045285	0.36728	0.0485383		0.0549428	0.0478849	0.246879	0.117894	0.045659	0.26154	0.215876	0.0798285	0.117796	0.134167	0.165202	0.13025	0.116569	0.160242	0.124248
p00619	Q5XI78	2-oxoglutarate dehydrogenase, mitochondrial OS=Rattus norvegicus GN=Ogdh PE=1 SV=1	TSFDEMLPGTHFQR	Oxidation (M)	561.261	20.6624	3	x0000002000000000	2.15379	-0.0237988	0.289371	19.7741	23.3403	64.06	0.0183179	0.0183179	29.96	29.96	11	870	883	29.96	1065: Sum of 2 scans in range 2445 (rt=20.6624) to 2483 (rt=20.9194) [C:\Data\Jenny\Jenna\1E4.raw]	1E4.raw	314231		Ogdh seq: 870 - 883 + Oxidation (M)	p00619	0.320872	0.230021	2.44389	0.225627	0.253956	0.481169	0.494916	1.47794	0.983541	0.50139	2.12672	1.11012	0.680578	1.01569	1.40416	1.01895	0.805102	0.676995	1.18044	1.02984
p00620	P15999	ATP synthase subunit alpha, mitochondrial OS=Rattus norvegicus GN=Atp5a1 PE=1 SV=2	TSIAIDTIINQK		658.876	28.6784	2	x00000000000000	1.27457	-0.306293	0.207764	21.5096	28.92	595.6	0.000184245	0.000184245	44.71	44.71	11	219	230	38.18	1445: Sum of 2 scans in range 3314 (rt=28.6784) to 3347 (rt=28.9463) [C:\Data\Jenny\Jenna\1E3.raw]	1E3.raw	9795.28		Atp5a1 seq: 219 - 230 no mod	p00620	0.217437	0.637111	0.280603	0.736554	0.158445	0.641274	0.991716	0.366511	0.666498	0.560263	1.07496	0.513973	1.24051	0.892041	0.922762	0.619346	0.467926	0.539486	0.703923	0.918664
p00621	P05545	Serine protease inhibitor A3K OS=Rattus norvegicus GN=Serpina3k PE=1 SV=3	TSMVLVNYLLFK	Oxidation (M)	722.401	40.3584	2	x00020000000000	-1.37859	-0.699343	-0.59457	28.7255	40.7054	48.63	0.000113783	0.000113783	48.63	48.63	12	199	210	48.13	2463: Sum of 2 scans in range 5055 (rt=40.3584) to 5089 (rt=40.6286) [C:\Data\Jenny\Jenna\1E5.raw]	1E5.raw	12228.6		Serpina3k seq: 199 - 210 + Oxidation (M)	p00621	0.0191532	0.0908263	0.0314204	0.314747	0.0277363	0.0287328	0.0753688	0.0803726	0.121396	0.0263431	0.0389816	0.116144	0.304467	0.0539175	0.100998	0.161516	0.114037	0.0530526	0.0757162	0.155225
p00622	Q3KR86	Mitochondrial inner membrane protein (Fragment) OS=Rattus norvegicus GN=Immt PE=1 SV=1	TSSAEMPTIPLGSAVEAIR	Oxidation (M)	973.5	32.6735	2	x000000200000000000000	1.34088	1.34088	1.34088	32.6735	32.6735	74.16	5.44864e-07	5.44864e-07	74.16	74.16	1	534	552	68.21	1842: Scan 4126 (rt=32.6735) [C:\Data\Jenny\Jenna\1E4.raw]	1E4.raw	30507.3		Immt seq: 534 - 552 + Oxidation (M)	p00622	0.0538714	0.0124065	0.148656	0.0183658		0.0450879	0.0601991	0.0537151	0.0969713	0.0499821	0.0750222	0.135699	0.0778111	0.0641205	0.0729268	0.100213	0.058325	0.0530007	0.0894187	0.0787679
p00623	Q63041	Alpha-1-macroglobulin OS=Rattus norvegicus GN=A1m PE=1 SV=1	TSSMMMMGASEVAQEVEVR	4 Oxidation (M)	1068.95	17.3741	2	x000022220000000000000	1.08854	1.08854	1.08854	17.3741	17.3741	82.94	1.02902e-07	1.02902e-07	82.94	82.94	1	724	742	71.88	610: Sum of 2 scans in range 1618 (rt=17.3741) to 1654 (rt=17.6891) [C:\Data\Jenny\Jenna\3E3.raw]	3E3.raw	16926.3		A1m seq: 724 - 742 + 4 Oxidation (M)	p00623	0.221653	0.0286104	0.13778	0.0714153	0.0273577	0.452129	0.153564	0.218744	0.320496	0.654709	0.195956	0.229144	0.116441	0.41711	0.268489	0.3264	0.114865	0.212949	0.350076	0.28211
p00624	Q63041	Alpha-1-macroglobulin OS=Rattus norvegicus GN=A1m PE=1 SV=1	TSSMMMMGASEVAQEVEVR	4 Oxidation (M)	712.969	17.3213	3	x000022220000000000000	-0.150289	-0.908758	-0.529523	17.3213	28.8965	82.94	0.00732201	0.00732201	34.45	34.45	2	724	742	34.04	605: Sum of 2 scans in range 1612 (rt=17.3213) to 1643 (rt=17.5886) [C:\Data\Jenny\Jenna\3E3.raw]	3E3.raw	2924.33		A1m seq: 724 - 742 + 4 Oxidation (M)	p00624											0.00372845	0.00246185		0.0160852			#DIV/0!	#DIV/0!	0.00309515	0.0160852
p00625	P12346	Serotransferrin OS=Rattus norvegicus GN=Tf PE=1 SV=3	TSYQDCIK		479.222	11.3071	2	x0000000000	0.905452	0.0271845	0.403585	11.3071	17.3213	390.63	0.0454139	0.0454139	21.91	21.91	3	62	69	14.67	290: Sum of 2 scans in range 988 (rt=11.3071) to 1023 (rt=11.5679) [C:\Data\Jenny\Jenna\1E3.raw]	1E3.raw	134837		Tf seq: 62 - 69 no mod	p00625	0.1294	0.182696	0.062354	0.116004	0.251395	0.549182	0.13987	0.000691349	0.282454	0.254589	0.102596	0.122141	0.160003	0.303009	0.135408	0.0474122	0.122614	0.235285	0.190445	0.161458
p00626	P07943	Aldose reductase OS=Rattus norvegicus GN=Akr1b1 PE=1 SV=3	TTAQVLIR		451.278	11.1211	2	x0000000000	0.363116	0.163235	0.263176	11.1211	12.2585	57.81	0.000548869	0.000548869	38.94	38.94	2	244	251	34.17	258: Sum of 2 scans in range 897 (rt=11.1211) to 924 (rt=11.3506) [C:\Data\Jenny\Jenna\3E3.raw]	3E3.raw	19186.6		Akr1b1 seq: 244 - 251 no mod	p00626	0.0519928	0.0663575	0.0386322		0.103909	0.440859	0.116701		0.162045	0.377369				0.238096		0.0608534	0.0523275	0.22049	0.269707	0.149475
p00627	P48721	Stress-70 protein, mitochondrial OS=Rattus norvegicus GN=Hspa9 PE=1 SV=3	TTPSVVAFTPDGER		738.871	23.546	2	x0000000000000000	-2.39815	0.271731	-0.883636	22.2936	23.8317	49.5272	9.76314e-05	9.76314e-05	51.21	51.21	4	86	99	51.21	1061: Sum of 2 scans in range 2460 (rt=23.546) to 2492 (rt=23.8263) [C:\Data\Jenny\Jenna\2E3.raw]	2E3.raw	5997.58		Hspa9 seq: 86 - 99 no mod	p00627	0.181992	0.148338	0.224557	0.120151	0.178896	0.134551	0.205611	0.155375	0.438	0.290347	0.181777	0.162906	0.336356	0.468643	0.171955	0.240507	0.16876	0.168608	0.268258	0.304365
p00628	P55063	Heat shock 70 kDa protein 1-like OS=Rattus norvegicus GN=Hspa1l PE=2 SV=2	TTPSYVAFTDTER		744.355	22.877	2	x000000000000000	1.94256	-0.30403	0.0129293	21.5801	23.8628	70.19	1.54587e-06	1.54587e-06	70.19	70.19	36	39	51	64.64	1023: Sum of 2 scans in range 2381 (rt=22.877) to 2413 (rt=23.1499) [C:\Data\Jenny\Jenna\2E3.raw]	2E3.raw	51834.3		Hspa1l seq: 39 - 51 no mod	p00628	0.325767	0.316168	0.374952	0.236106	0.322302	0.307074	0.332869	0.244411	0.882568	0.347593	0.326207	0.315875	0.856949	0.837863	0.302469	0.367869	0.313248	0.301664	0.468061	0.591287
p00629	Q499N5	Acyl-CoA synthetase family member 2, mitochondrial OS=Rattus norvegicus GN=Acsf2 PE=2 SV=1	TVGECLDATAQR		632.304	14.0992	2	x00000000000000	-0.420563	-0.420563	-0.420563	14.0992	14.0992	235.88	0.00155753	0.00155753	38.01	38.01	1	73	84	29.45	482: Scan 1368 (rt=14.0992) [C:\Data\Jenny\Jenna\1E3.raw]	1E3.raw	9514.95		Acsf2 seq: 73 - 84 no mod	p00629	0.0360509	0.00510809	0.0131689	0.0138636	0.0404438	0.0271395	0.0164783		0.0626985	0.0304238	0.0035753	0.0249699	0.0696444	0.0643093	0.00517417	0.0186145	0.0170479	0.0280205	0.0304169	0.0394356
p00630	P09605	Creatine kinase S-type, mitochondrial OS=Rattus norvegicus GN=Ckmt2 PE=1 SV=2	TVGMVAGDEESYEVFADLFDPVIK	Oxidation (M)	1324.13	54.9005	2	x00002000000000000000000000	3.67652	0.124327	2.42948	21.5801	54.9005	503.3	7.06112e-09	7.06112e-09	96.34	96.34	6	105	128	91.76	2424: Scan 6366 (rt=54.9005) [C:\Data\Jenny\Jenna\1E3.raw]	1E3.raw	3772.25		Ckmt2 seq: 105 - 128 + Oxidation (M)	p00630	0.00264998	0.0127928	0.00670133	0.00865869	0.00374777	0.00684394	0.0109454		0.0105935	0.019214	0.00523734	0.00287907	0.0442455	0.020086	0.0335332	0.00929884	0.00770071	0.00717903	0.009481	0.0267909
p00631	P09605	Creatine kinase S-type, mitochondrial OS=Rattus norvegicus GN=Ckmt2 PE=1 SV=2	TVGMVAGDEESYEVFADLFDPVIK	Oxidation (M)	883.087	53.9273	3	x00002000000000000000000000	3.27747	-1.47266	-0.0511931	13.5484	54.9712	224.93	0.000452034	0.000452034	48.64	48.64	13	105	128	43.02	2427: Sum of 2 scans in range 6199 (rt=53.9273) to 6226 (rt=54.1756) [C:\Data\Jenny\Jenna\4E3.raw]	4E3.raw	6176.58		Ckmt2 seq: 105 - 128 + Oxidation (M)	p00631		0.0229232	0.00979016	0.0124131	0.00774728	0.0142916	0.0225484	0.00628127	0.030918	0.0429831	0.00934687	0.00780432	0.0718744	0.0383064	0.0588359	0.0164119	0.0150422	0.0127171	0.0227631	0.0463572
p00632	P63039	60 kDa heat shock protein, mitochondrial OS=Rattus norvegicus GN=Hspd1 PE=1 SV=1	TVIIEQSWGSPK		672.862	23.5162	2	x00000000000000	0.250798	0.191262	0.0424198	22.2542	54.8437	103.91	0.00786137	0.00786137	30.39	30.39	4	61	72	30.39	1060: Sum of 2 scans in range 2457 (rt=23.5162) to 2490 (rt=23.8088) [C:\Data\Jenny\Jenna\2E3.raw]	2E3.raw	4418.39		Hspd1 seq: 61 - 72 no mod	p00632	0.11757	0.113827	0.162973	0.147565	0.121327	0.166476	0.196538	0.0906376	0.493893	0.245565	0.169676	0.128945	0.345962	0.488415	0.260997	0.204915	0.135484	0.143745	0.25952	0.325072
p00633	Q64428	Trifunctional enzyme subunit alpha, mitochondrial OS=Rattus norvegicus GN=Hadha PE=1 SV=2	TVLGVPEVLLGILPGAGGTQR		1024.1	52.1342	2	x00000000000000000000000	0.929534	0.929534	0.929534	52.1342	52.1342	26.34	0.00232274	0.00232274	26.34	26.34	1	167	187	26.34	2872: Scan 6356 (rt=52.1342) [C:\Data\Jenny\Jenna\4E1.raw]	4E1.raw	3529.96		Hadha seq: 167 - 187 no mod	p00633		0.013782	0.00130501	0.0161956	0.000346194		0.00629737	0.000757078	0.00422918			0.00576664	0.0250585	0.00704863	0.0130272	0.00625328	0.0104275	0.00246688	0.00499791	0.0128469
p00634	P10719	ATP synthase subunit beta, mitochondrial OS=Rattus norvegicus GN=Atp5b PE=1 SV=2	TVLIMELINNVAK	Deamidated (NQ); Oxidation (M)	737.913	45.4262	2	x000002000010000	2.24859	-3.05739	-0.448669	33.7127	45.4262	473.53	0.00748585	0.0299102	29.68	26.15	8	213	225	8.66	1983: Scan 4875 (rt=45.4262) [C:\Data\Jenny\Jenna\2E3.raw]	2E3.raw	3148.85		Atp5b seq: 213 - 225 + Deamidated (NQ); Oxidation (M)	p00634	0.119507	0.0292009	0.327571	0.102465	0.00933978	0.126702	0.146046	0.214756	0.127386	0.212992	0.259362	0.13894	0.084704	0.139962	0.298308	0.21899	0.144686	0.124211	0.18467	0.185491
p00635	P10719	ATP synthase subunit beta, mitochondrial OS=Rattus norvegicus GN=Atp5b PE=1 SV=2	TVLIMELINNVAK	Oxidation (M)	737.423	40.9699	2	x000002000000000	3.89929	1.57724	2.59494	40.7089	41.7983	185.64	1.41088e-09	1.41088e-09	94.89	94.89	21	213	225	87.99	2429: Sum of 5 scans in range 5094 (rt=40.9699) to 5235 (rt=42.1729) [C:\Data\Jenny\Jenna\4E1.raw]	4E1.raw	405086		Atp5b seq: 213 - 225 + Oxidation (M)	p00635	2.71214	2.42166	2.96135	4.36689	1.38778	4.1365	4.03323	2.48629	10.2625	4.70427	2.4028	6.27483	13.0233	4.90009	3.09271	6.73908	3.11551	3.01095	5.91109	6.93879
p00636	Q06647	ATP synthase subunit O, mitochondrial OS=Rattus norvegicus GN=Atp5o PE=1 SV=1	TVLNSFLSK		504.791	27.0416	2	x00000000000	-0.964703	-0.488306	-0.375824	25.8197	27.0416	154.72	0.00025161	0.00025161	39.61	39.61	3	159	167	34.28	1258: Sum of 2 scans in range 2863 (rt=27.0416) to 2898 (rt=27.3563) [C:\Data\Jenny\Jenna\2E3.raw]	2E3.raw	31148.4		Atp5o seq: 159 - 167 no mod	p00636	0.157517	0.160061	0.410033	0.230668	0.248884	0.498203	0.524094	0.263317	0.325835	0.439619	0.334437	0.238997	0.342656	0.538271	0.368485	0.32033	0.23957	0.383624	0.334722	0.392436
p00637	P12346	Serotransferrin OS=Rattus norvegicus GN=Tf PE=1 SV=3	TVLPADGPR		463.259	9.59374	2	x00000000000	0.199026	0.0259599	-0.0137012	8.53044	41.0355	275.6	0.0044581	0.0044581	28.56	28.56	6	47	55	28.56	202: Sum of 3 scans in range 740 (rt=9.59374) to 812 (rt=10.1921) [C:\Data\Jenny\Jenna\2E3.raw]	2E3.raw	61335.8		Tf seq: 47 - 55 no mod	p00637	0.181608	0.241515	0.211546	0.184732	0.394157	1.48099	0.458037	0.20454	0.574465	1.33979	0.327062	0.211628	0.409857	0.894202	0.319931	0.360516	0.20485	0.634431	0.613236	0.496126
p00638	P02770	Serum albumin OS=Rattus norvegicus GN=Alb PE=1 SV=2	TVMGDFAQFVDK	Oxidation (M)	687.326	27.9265	2	x00020000000000	3.20332	1.16346	1.46308	26.8837	29.277	289.02	3.27883e-08	0.0860906	85.58	46.14	29	570	581	85.58	1556: Sum of 11 scans in range 3481 (rt=27.9265) to 3780 (rt=30.0555) [C:\Data\Jenny\Jenna\1E4.raw]	1E4.raw	6.98772e+06		Alb seq: 570 - 581 + Oxidation (M)	p00638	58.9738	16.8313	101.342	25.0423	23.5989	102.844	62.2633	136.565	81.0492	120.36	124.292	129.392	47.6231	73.1177	128.302	119.357	50.5472	81.3177	113.773	92.0999
p00639	P02770	Serum albumin OS=Rattus norvegicus GN=Alb PE=1 SV=2	TVMGDFAQFVDK		679.328	37.461	2	x00000000000000	0.852105	0.0560208	-0.791666	28.8993	37.7676	508.16	0.000170996	0.000170996	48.48	48.48	6	570	581	46.45	2208: Sum of 2 scans in range 4749 (rt=37.461) to 4783 (rt=37.7449) [C:\Data\Jenny\Jenna\3E5.raw]	3E5.raw	7985.22		Alb seq: 570 - 581 no mod	p00639	0.00821977	0.0110829	0.00910633	0.00955772	0.00583557	0.0451336	0.0580837	0.0246644	0.0571527	0.0281513	0.0506992	0.430206	0.0576452	0.0136878	0.0366899	0.197571	0.00949168	0.0334293	0.141552	0.0763984
p00640	P63018	Heat shock cognate 71 kDa protein OS=Rattus norvegicus GN=Hspa8 PE=1 SV=1	TVTNAVVTVPAYFNDSQR		991.505	28.0331	2	x00000000000000000000	1.57699	0.456337	1.01666	28.0331	30.5069	129.65	0.0533742	0.0533742	24.63	24.63	2	138	155	24.15	1312: Sum of 11 scans in range 2975 (rt=28.0331) to 3249 (rt=30.4599) [C:\Data\Jenny\Jenna\2E3.raw]	2E3.raw	14036.2		Hspa8 seq: 138 - 155 no mod	p00640																	#DIV/0!	#DIV/0!	#DIV/0!	#DIV/0!
p00641	Q8VHF5	Citrate synthase, mitochondrial OS=Rattus norvegicus GN=Cs PE=1 SV=1	TVVGQITVDMMYGGMR	3 Oxidation (M)	903.416	21.8276	2	x000000000022000200	-2.33986	-0.0570695	-1.81016	20.7551	28.4638	60.51	0.000617023	0.000617023	44.93	44.93	5	58	73	39.93	1247: Scan 2569 (rt=21.8276) [C:\Data\Jenny\Jenna\1E5.raw]	1E5.raw	77676.7		Cs seq: 58 - 73 + 3 Oxidation (M)	p00641	0.126257	0.321051	0.0492342	0.819282	0.0868708	0.306717	0.323611	0.257878	0.37584	0.348289	0.203527	0.191811	0.809558	0.309648	0.224525	0.416231	0.328956	0.243769	0.279867	0.439991
p00642	P85834	Elongation factor Tu, mitochondrial OS=Rattus norvegicus GN=Tufm PE=1 SV=1	TVVTGIEMFHK	Oxidation (M)	426.558	16.3981	3	x0000000020000	0.93761	0.93761	0.93761	16.3981	16.3981	44.28	0.0147627	0.0147627	28.33	28.33	1	301	311	21.59	612: Sum of 2 scans in range 1584 (rt=16.3981) to 1616 (rt=16.6625) [C:\Data\Jenny\Jenna\2E3.raw]	2E3.raw	14188.5		Tufm seq: 301 - 311 + Oxidation (M)	p00642	0.149122	0.129629	0.14086	0.151903	0.192425	0.254469	0.218015	0.146084	0.339155	0.386751	0.159944	0.158877	0.280687	0.46643	0.186203	0.22105	0.142878	0.202748	0.261182	0.288593
p00643	P36201	Cysteine-rich protein 2 OS=Rattus norvegicus GN=Crip2 PE=2 SV=1	TVYFAEKVSSLGK	Phospho (ST)	754.874	24.7997	2	x000000000300000	0.677839	0.253361	0.416962	24.7997	25.1033	112.617	5.26903e-05	5.26903e-05	54.7	54.7	3	11	23	10.22	1422: Sum of 2 scans in range 2993 (rt=24.7997) to 3032 (rt=25.07) [C:\Data\Jenny\Jenna\1E1.raw]	1E1.raw	40802	19	Crip2 pS19	p00643	1.16419	1.38441	0.00078033	0.439191	0.562517			0.114079	0.176976		0.00622664	0.137657	0.288529				0.747144	0.338298	0.106953	0.288529
p00644	P50463	Cysteine and glycine-rich protein 3 OS=Rattus norvegicus GN=Csrp3 PE=1 SV=1	TVYHAEEIQCNGR	Deamidated (NQ)	760.844	10.0045	2	x000000000001000	0.205307	0.205307	0.205307	10.0045	10.0045	277.97	2.55348e-06	2.55348e-06	67.28	67.28	1	16	28	18.65	221: Scan 816 (rt=10.0045) [C:\Data\Jenny\Jenna\1E3.raw]	1E3.raw	5471.15		Csrp3 seq: 16 - 28 + Deamidated (NQ)	p00644	0.0141875	0.017379	0.0115606	0.012705					0.0372392			0.000940177	0.0335319	0.0194892			0.013958	#DIV/0!	0.0190897	0.0265105
p00645	P50463	Cysteine and glycine-rich protein 3 OS=Rattus norvegicus GN=Csrp3 PE=1 SV=1	TVYHAEEIQCNGR		760.352	7.77333	2	x000000000000000	-0.684143	-0.684143	-0.684143	7.77333	7.77333	277.97	0.000226368	0.000226368	47.99	47.99	1	16	28	47.99	93: Sum of 2 scans in range 522 (rt=7.77333) to 558 (rt=8.0373) [C:\Data\Jenny\Jenna\1E3.raw]	1E3.raw	35275.8		Csrp3 seq: 16 - 28 no mod	p00645	0.0890069	0.0916154	0.0359651	0.0280098	0.124183	0.0526276	0.0329022	0.0298531	0.140802	0.074355	0.0368038	0.0686306	0.150672	0.134949	0.00579635	0.0345511	0.0611493	0.0598914	0.0801477	0.081492
p00646	P50463	Cysteine and glycine-rich protein 3 OS=Rattus norvegicus GN=Csrp3 PE=1 SV=1	TVYHAEEIQCNGR		507.237	7.72081	3	x000000000000000	-0.0164616	-0.0164616	-0.0164616	7.72081	7.72081	277.97	0.0244531	0.0244531	27.42	27.42	1	16	28	27.42	88: Sum of 3 scans in range 515 (rt=7.72081) to 587 (rt=8.26315) [C:\Data\Jenny\Jenna\1E3.raw]	1E3.raw	137435		Csrp3 seq: 16 - 28 no mod	p00646	0.308595	0.42031	0.138027	0.12164	0.619551	0.51927	0.284023	0.124856	0.737403	0.723156	0.195638	0.324124	0.535329	0.727584	0.110702	0.189835	0.247143	0.386925	0.49508	0.390862
p00647	P06761	78 kDa glucose-regulated protein OS=Rattus norvegicus GN=Hspa5 PE=1 SV=1	TWNDPSVQQDIK		715.849	18.9325	2	x00000000000000	-1.11493	-1.11493	-1.11493	18.9325	18.9325	32.55	0.00667085	0.00667085	32.55	32.55	1	102	113	28.23	775: Scan 1890 (rt=18.9325) [C:\Data\Jenny\Jenna\2E3.raw]	2E3.raw	5239.97		Hspa5 seq: 102 - 113 no mod	p00647	0.00909818		0.0244091	0.0106045	0.015526	0.0503329	0.0374173	0.00465316	0.0516184	0.0884114	0.0151716	0.0142792	0.0401393	0.045466	0.025399	0.02419	0.0147039	0.0269823	0.0423702	0.0337986
p00648	P01946	Hemoglobin subunit alpha-1/2 OS=Rattus norvegicus GN=Hba1 PE=1 SV=3	TYFSHIDVSPGSAQVK		868.438	20.475	2	x000000000000000000	3.16797	-0.474967	1.54306	19.1136	21.4112	210.93	6.88824e-07	6.88824e-07	73.82	73.82	20	42	57	73.11	1088: Sum of 2 scans in range 2379 (rt=20.475) to 2418 (rt=20.7429) [C:\Data\Jenny\Jenna\3E5.raw]	3E5.raw	509215		Hba1 seq: 42 - 57 no mod	p00648	1.42155	3.15027	3.36365	5.31279	1.21455	3.00612	1.31013	4.36225	6.18421	3.78349	4.33503	8.27285	7.70559	8.62829	4.67443	6.26627	3.31206	2.47326	5.64389	6.81864
p00649	P01946	Hemoglobin subunit alpha-1/2 OS=Rattus norvegicus GN=Hba1 PE=1 SV=3	TYFSHIDVSPGSAQVK		579.295	20.418	3	x000000000000000000	2.14426	-0.0172925	0.74672	19.0455	21.6866	244.02	0.000247016	0.000247016	48.39	48.39	22	42	57	44.42	875: Sum of 6 scans in range 2074 (rt=20.418) to 2257 (rt=21.8911) [C:\Data\Jenny\Jenna\2E3.raw]	2E3.raw	1.63383e+06		Hba1 seq: 42 - 57 no mod	p00649	7.69772	14.3447	14.2024	20.0071	10.5339	31.8081	12.8226	20.2038	33.3385	34.2759	29.2633	30.0832	33.7346	46.598	31.0938	25.3826	14.063	18.8421	31.7403	34.2023
p00650	P11030	Acyl-CoA-binding protein OS=Rattus norvegicus GN=Dbi PE=1 SV=3	TYVEKVEELK		619.338	14.8039	2	x000000000000	0.345285	0.345285	0.345285	14.8039	14.8039	22.21	0.0399781	0.0399781	22.21	22.21	1	73	82	22.21	510: Scan 1393 (rt=14.8039) [C:\Data\Jenny\Jenna\2E3.raw]	2E3.raw	2534.97		Dbi seq: 73 - 82 no mod	p00650	0.141006	0.133586	0.140629	0.113636	0.158771	0.138813	0.162711	0.106294	0.394535	0.178544	0.136501	0.165663	0.307946	0.27448	0.120366	0.221186	0.132214	0.141647	0.218811	0.230995
p00651	P49432	Pyruvate dehydrogenase E1 component subunit beta, mitochondrial OS=Rattus norvegicus GN=Pdhb PE=1 SV=2	TYYMSAGLQPVPIVFR	Oxidation (M)	929.484	36.3663	2	x000020000000000000	1.82826	-0.0780851	0.582307	36.169	37.1303	71.32	9.03933e-07	9.03933e-07	71.32	71.32	19	130	145	65.03	2201: Sum of 2 scans in range 4522 (rt=36.3663) to 4556 (rt=36.6351) [C:\Data\Jenny\Jenna\4E1.raw]	4E1.raw	94569.8		Pdhb seq: 130 - 145 + Oxidation (M)	p00651	0.128109	0.227666	0.286639	0.372424	0.0759604	0.144153	0.258251	0.152779	1.32239	0.177408	0.239232	0.591563	1.47185	0.390275	0.385945	0.690479	0.25371	0.157786	0.582648	0.734638
p00652	Q9ER34	Aconitate hydratase, mitochondrial OS=Rattus norvegicus GN=Aco2 PE=1 SV=2	VAMQDATAQMAMLQFISSGLPK	3 Oxidation (M)	1193.58	34.0786	2	x000200000020200000000000	2.52186	1.26408	1.82309	33.7022	34.5634	267.24	1.14098e-10	1.14098e-10	113.31	113.31	6	96	117	106.45	2129: Sum of 2 scans in range 4279 (rt=34.0786) to 4312 (rt=34.3247) [C:\Data\Jenny\Jenna\1E5.raw]	1E5.raw	55464.7		Aco2 seq: 96 - 117 + 3 Oxidation (M)	p00652	0.0585645	0.463612	0.0123571	0.745891	0.0550473		0.0588605	0.0851642	0.234098	0.0649662	0.0214731	0.449507	0.568217	0.246633	0.0168706	0.358437	0.320106	0.0663573	0.192511	0.297539
p00653	Q9ER34	Aconitate hydratase, mitochondrial OS=Rattus norvegicus GN=Aco2 PE=1 SV=2	VAMQDATAQMAMLQFISSGLPK	3 Oxidation (M)	796.056	33.5277	3	x000200000020200000000000	2.27617	0.351762	1.03348	33.5277	36.7815	503.43	0.000348106	0.000348106	48.43	48.43	5	96	117	45.43	1726: Sum of 2 scans in range 3906 (rt=33.5277) to 3938 (rt=33.792) [C:\Data\Jenny\Jenna\4E3.raw]	4E3.raw	16015.2		Aco2 seq: 96 - 117 + 3 Oxidation (M)	p00653	0.13394	1.14095	0.0507207	2.93943	0.110692	0.032361	0.147694	0.263838	0.6269	0.108205	0.0621578	1.4866	1.85721	0.972631	0.0945455	1.25458	1.06626	0.138646	0.570967	1.04474
p00654	Q9ER34	Aconitate hydratase, mitochondrial OS=Rattus norvegicus GN=Aco2 PE=1 SV=2	VAMSHFEPSEYIR	Oxidation (M)	527.917	18.173	3	x000200000000000	1.43162	-0.542155	-0.014551	17.1126	18.7935	666.6	2.98469e-05	2.98469e-05	57.21	57.21	5	32	44	51.54	775: Sum of 2 scans in range 1913 (rt=18.173) to 1957 (rt=18.4966) [C:\Data\Jenny\Jenna\1E3.raw]	1E3.raw	85766.8		Aco2 seq: 32 - 44 + Oxidation (M)	p00654	0.614139	0.615227	0.424245	0.697198	0.616441	0.551088	0.839066	0.446832	0.748256	0.460432	0.298645	0.522286	0.839009	0.86773	0.426301	0.546105	0.587702	0.613357	0.507405	0.669786
p00655	P04636	Malate dehydrogenase, mitochondrial OS=Rattus norvegicus GN=Mdh2 PE=1 SV=2	VAVLGASGGIGQPLSLLLK		897.051	45.8977	2	x000000000000000000000	1.8046	-0.0926297	-0.0806731	45.4281	46.5408	246.01	6.62217e-10	6.62217e-10	91.79	91.79	14	27	45	91.79	2700: Sum of 2 scans in range 5706 (rt=45.8977) to 5739 (rt=46.1852) [C:\Data\Jenny\Jenna\1E5.raw]	1E5.raw	71101.6		Mdh2 seq: 27 - 45 no mod	p00655	0.0167258	0.131288	0.00603496	0.314794	0.0220976	0.0526195	0.126538	0.0338423	0.0677504	0.0290787	0.0408888	0.055095	0.213828	0.0858452	0.0886419	0.0885172	0.117211	0.0587745	0.0482032	0.119208
p00656	Q9ER34	Aconitate hydratase, mitochondrial OS=Rattus norvegicus GN=Aco2 PE=1 SV=2	VAVPSTIHCDHLIEAQLGGEK		555.04	26.8521	4	x00000000000000000000000	0.663319	0.663319	0.663319	26.8521	26.8521	666.6	0.0210713	0.0210713	28.61	28.61	1	118	138	27.33	1339: Scan 3081 (rt=26.8521) [C:\Data\Jenny\Jenna\1E3.raw]	1E3.raw	55911.1		Aco2 seq: 118 - 138 no mod	p00656	0.101305	0.235301	0.043165	0.182923	0.110498	0.00157698	0.0178871	0.0445281	0.367442	0.0289778	0.0387279	0.373747	0.846434	0.16474	0.0411913	0.201801	0.140673	0.0436225	0.202224	0.313541
p00657	Q6P6R2	Dihydrolipoyl dehydrogenase, mitochondrial OS=Rattus norvegicus GN=Dld PE=1 SV=1	VCHAHPTLSEAFR		734.362	9.26768	2	x000000000000000	-0.90952	-0.90952	-0.90952	9.26768	9.26768	161.507	0.000297125	0.000297125	46.59	46.59	1	483	495	39.73	182: Sum of 2 scans in range 718 (rt=9.26768) to 754 (rt=9.54) [C:\Data\Jenny\Jenna\1E3.raw]	1E3.raw	36155.7		Dld seq: 483 - 495 no mod	p00657	0.0519816	0.0281265	0.0381549	0.05248	0.0171819	0.00544592	0.00741793	0.0122366	0.0516782	0.00922887	0.0108044	0.163262	0.111088			0.0873173	0.0426858	0.0105706	0.0587433	0.0992025
p00658	Q6P6R2	Dihydrolipoyl dehydrogenase, mitochondrial OS=Rattus norvegicus GN=Dld PE=1 SV=1	VCHAHPTLSEAFR		489.911	8.93081	3	x000000000000000	0.57271	-0.10227	-0.0997132	7.99132	34.4175	161.507	0.00122256	0.00122256	40.25	40.25	8	483	495	38.48	162: Sum of 5 scans in range 675 (rt=8.93081) to 825 (rt=10.0775) [C:\Data\Jenny\Jenna\1E3.raw]	1E3.raw	428740		Dld seq: 483 - 495 no mod	p00658	0.606455	0.371444	0.425771	0.382519	0.56055	0.0536645	0.313361	0.25881	0.929437	0.0841578	0.391983	1.09776	1.68266	0.338706	0.248473	0.682966	0.446547	0.296596	0.625835	0.738201
p00659	Q02253	Methylmalonate-semialdehyde dehydrogenase [acylating], mitochondrial OS=Rattus norvegicus GN=Aldh6a1 PE=1 SV=1	VCNLIDSGAK		510.264	14.0699	2	x000000000000	0.853205	0.205201	0.0617319	13.1056	14.6566	73.39	0.000240523	0.000240523	44.91	44.91	8	367	376	41.26	480: Sum of 3 scans in range 1364 (rt=14.0699) to 1429 (rt=14.5548) [C:\Data\Jenny\Jenna\1E3.raw]	1E3.raw	161143		Aldh6a1 seq: 367 - 376 no mod	p00659	0.529631	0.477256	0.326688	0.202087	0.858539	1.05463	0.51029	0.210021	0.967867	0.921441	0.442232	0.308056	0.76426	0.840325	0.401289	0.266098	0.383915	0.65837	0.659899	0.567993
p00660	P63018	Heat shock cognate 71 kDa protein OS=Rattus norvegicus GN=Hspa8 PE=1 SV=1	VCNPIITK		444.256	11.8901	2	x0000000000	1.59504	0.985905	1.27919	11.1457	12.0793	119.49	0.00040458	0.00040458	43.82	43.82	3	602	609	38.93	326: Sum of 3 scans in range 1066 (rt=11.8901) to 1136 (rt=12.4007) [C:\Data\Jenny\Jenna\1E3.raw]	1E3.raw	235809		Hspa8 seq: 602 - 609 no mod	p00660						2.26343	0.654101			1.35909			0.00138884	0.81878			#DIV/0!	1.45877	1.35909	0.410084
p00661	P56574	Isocitrate dehydrogenase [NADP], mitochondrial OS=Rattus norvegicus GN=Idh2 PE=1 SV=2	VCVQTVESGAMTK	Oxidation (M)	684.83	9.86111	2	x000000000002000	2.88525	-0.0833551	0.567398	8.75471	36.7823	643.61	1.98068e-09	1.98068e-09	98.57	98.57	20	401	413	85.05	211: Sum of 6 scans in range 797 (rt=9.86111) to 969 (rt=11.1629) [C:\Data\Jenny\Jenna\1E3.raw]	1E3.raw	1.2498e+06		Idh2 seq: 401 - 413 + Oxidation (M)	p00661	2.54053	1.59326	1.73952	1.36567	2.79174	0.538764	2.00114	1.06401	3.45472	0.345315	1.61824	2.49932	4.31635	1.90615	0.837813	1.56125	1.80974	1.59891	1.9794	2.15539
p00662	P04636	Malate dehydrogenase, mitochondrial OS=Rattus norvegicus GN=Mdh2 PE=1 SV=2	VDFPQDQLATLTGR		780.904	35.0199	2	x0000000000000000	-0.551355	-1.05142	-0.801388	34.6927	35.0199	596.31	0.00337029	0.00337029	35.64	35.64	2	216	229	35.64	1635: Sum of 3 scans in range 3748 (rt=35.0199) to 3816 (rt=35.6487) [C:\Data\Jenny\Jenna\2E3.raw]	2E3.raw	4816.73		Mdh2 seq: 216 - 229 no mod	p00662	0.108888	0.171477	0.0572677	0.345234	0.0425836	0.0858126	0.196369	0.125865	0.140566	0.0478178	0.0757539	0.355206	0.541597	0.24816	0.0574691	0.261118	0.170717	0.112658	0.154836	0.277086
p00663	P20059	Hemopexin OS=Rattus norvegicus GN=Hpx PE=1 SV=3	VDGALCLEK		474.248	16.6612	2	x00000000000	0.0348661	0.0348661	0.0348661	16.6612	16.6612	34.89	0.00304879	0.00304879	34.89	34.89	1	401	409	33	662: Sum of 2 scans in range 1709 (rt=16.6612) to 1744 (rt=16.9212) [C:\Data\Jenny\Jenna\1E3.raw]	1E3.raw	38695		Hpx seq: 401 - 409 no mod	p00663	0.0519427	0.0901395	0.0236147	0.00115787	0.0819229	0.1432	0.0205333	0.0313614	0.170425	0.121098	0.0582192		0.0904586	0.192289	0.0136811	0.018698	0.0417137	0.0692545	0.116581	0.0787818
p00664	P26284	Pyruvate dehydrogenase E1 component subunit alpha, somatic form, mitochondrial OS=Rattus norvegicus GN=Pdha1 PE=1 SV=2	VDGMDILCVR	Oxidation (M)	568.777	24.8111	2	x000020000000	0.83925	-0.516937	-0.0149713	23.9981	25.5898	158.877	3.79322e-10	3.79322e-10	103.63	103.63	4	254	263	99.6	1213: Sum of 3 scans in range 2818 (rt=24.8111) to 2886 (rt=25.3265) [C:\Data\Jenny\Jenna\1E3.raw]	1E3.raw	123932		Pdha1 seq: 254 - 263 + Oxidation (M)	p00664	0.191088	0.28695	0.0975689	0.231397	0.256588	0.0875917	0.106931	0.138666	0.49488	0.083558	0.108741	0.460791	0.603759	0.405729	0.0848272	0.367001	0.201751	0.147444	0.286993	0.365329
p00665	P01946	Hemoglobin subunit alpha-1/2 OS=Rattus norvegicus GN=Hba1 PE=1 SV=3	VDPVNFK		409.725	10.3919	2	x000000000	0.926068	0.485666	0.632467	10.3919	25.0469	240.54	0.313723	0.313723	15.79	15.79	4	94	100	7.14	248: Sum of 2 scans in range 863 (rt=10.3919) to 894 (rt=10.6291) [C:\Data\Jenny\Jenna\2E2.raw]	2E2.raw	21566.2		Hba1 seq: 94 - 100 no mod	p00665				0.00364888		0.000857835	0.000719579			0.00608298				0.00204565	0.00215948		0.00364888	0.000788707	0.00608298	0.00210257
p00666	Q9QZ76	Myoglobin OS=Rattus norvegicus GN=Mb PE=1 SV=3	VEGDLAGHGQEVLISLFK		956.512	40.1233	2	x00000000000000000000	-0.905281	-0.905281	-0.905281	40.1233	40.1233	326.14	4.97551e-06	4.97551e-06	63.16	63.16	1	18	35	54.5	1967: Scan 4689 (rt=40.1233) [C:\Data\Jenny\Jenna\1E3.raw]	1E3.raw	11309.6		Mb seq: 18 - 35 no mod	p00666	0.00661879	0.0677444	0.0015109	0.0807653	0.00570362	0.00823893	0.0252675		0.021165		0.00439358	0.0240335	0.0833474	0.0357351	0.00781708	0.0124728	0.0391599	0.01307	0.0165307	0.0348431
p00667	Q9QZ76	Myoglobin OS=Rattus norvegicus GN=Mb PE=1 SV=3	VEGDLAGHGQEVLISLFK		638.011	39.9425	3	x00000000000000000000	0.253269	0.127681	-0.620615	10.1105	40.0114	326.14	0.012015	0.012015	29.31	29.31	6	18	35	27.85	1957: Sum of 2 scans in range 4666 (rt=39.9425) to 4700 (rt=40.217) [C:\Data\Jenny\Jenna\1E3.raw]	1E3.raw	9635.59		Mb seq: 18 - 35 no mod	p00667		0.0787084	0.0346682	0.0700307	0.0249032		0.0306682		0.0321372		0.0565802	0.141472	0.0247335	0.0109629	0.0331145	0.0681932	0.0611358	0.0277857	0.0767297	0.034251
p00668	P00507	Aspartate aminotransferase, mitochondrial OS=Rattus norvegicus GN=Got2 PE=1 SV=2	VGAFTVVCK		462.256	19.7115	2	x00000000000	-0.711116	-0.689435	-0.401569	18.6266	20.8283	212.07	0.000121555	0.000121555	47.18	47.18	18	288	296	37.5	880: Sum of 5 scans in range 2123 (rt=19.7115) to 2287 (rt=20.902) [C:\Data\Jenny\Jenna\1E3.raw]	1E3.raw	628852		Got2 seq: 288 - 296 no mod	p00668	1.87785	2.54884	1.07339	1.43606	3.17589	5.05063	2.24098	1.1822	5.95577	2.71064	1.34824	2.08698	4.41646	4.61922	2.00811	1.16246	1.73403	2.91242	3.02541	3.05156
p00669	P00507	Aspartate aminotransferase, mitochondrial OS=Rattus norvegicus GN=Got2 PE=1 SV=2	VGAFTVVCKDAEEAK		522.932	21.353	3	x00000000000000000	-1.83807	-1.83807	-1.83807	21.353	21.353	212.07	0.0242813	0.0242813	27.32	27.32	1	288	302	23.64	993: Scan 2349 (rt=21.353) [C:\Data\Jenny\Jenna\1E3.raw]	1E3.raw	3005.73		Got2 seq: 288 - 302 no mod	p00669	0.00529859	0.0122236		0.097374	0.0174291	0.013951	0.0079058	0.00573469	0.0113467	0.00634166			0.109465	0.0346302	0.00521926	0.0318326	0.0382987	0.0112551	0.00884417	0.0452868
p00670	P00507	Aspartate aminotransferase, mitochondrial OS=Rattus norvegicus GN=Got2 PE=1 SV=2	VGASFLQR		439.249	16.5702	2	x0000000000	-0.0935559	-0.0935559	-0.0935559	16.5702	16.5702	95.97	7.64839e-06	7.64839e-06	58.24	58.24	1	140	147	48.95	633: Sum of 2 scans in range 1669 (rt=16.5702) to 1701 (rt=16.8139) [C:\Data\Jenny\Jenna\2E2.raw]	2E2.raw	36069.7		Got2 seq: 140 - 147 no mod	p00670	0.174308	0.0998084	0.0881462	0.142085	0.258832	0.844841	0.395095	0.180832	0.267315	0.57418	0.183144	0.122825	0.324225	0.590456	0.344142	0.179767	0.126087	0.4199	0.286866	0.359647
p00671	P18596	Sarcoplasmic/endoplasmic reticulum calcium ATPase 3 OS=Rattus norvegicus GN=Atp2a3 PE=1 SV=2	VGEATETALTCLVEK		782.402	32.8723	2	x00000000000000000	3.56094	0.0159971	0.741729	19.8124	33.0853	163.67	9.31392e-10	9.31392e-10	101.66	101.66	6	437	451	89.09	1652: Sum of 2 scans in range 3823 (rt=32.8723) to 3858 (rt=33.1553) [C:\Data\Jenny\Jenna\1E3.raw]	1E3.raw	39537		Atp2a3 seq: 437 - 451 no mod	p00671	0.103011	0.484609	0.0833641	0.615773	0.0756648	0.0077025	0.0344482	0.446393	0.224207	0.0137182	0.0394629	0.668359	0.413464	0.242236	0.0708083	0.526899	0.321689	0.141052	0.236437	0.313352
p00672	P13221	Aspartate aminotransferase, cytoplasmic OS=Rattus norvegicus GN=Got1 PE=1 SV=3	VGGVQSLGGTGALR		636.358	17.6999	2	x0000000000000000	2.29558	0.312426	0.490804	16.6283	33.0853	310.72	0.0232939	0.0232939	24.49	24.49	3	101	114	20.56	740: Scan 1849 (rt=17.6999) [C:\Data\Jenny\Jenna\1E3.raw]	1E3.raw	3875.85		Got1 seq: 101 - 114 no mod	p00672	0.0870449	0.0634837	0.046091	0.12718	0.118641	0.146089	0.145875	0.0935354	0.0888456	0.0946472	0.058553	0.0572607	0.132869	0.177076	0.0703232	0.114938	0.0809499	0.126035	0.0748266	0.123802
p00673	Q497B0	Omega-amidase NIT2 OS=Rattus norvegicus GN=Nit2 PE=1 SV=1	VGLGICYDMR	Oxidation (M)	571.771	23.2521	2	x000000000200	-0.204113	-0.204113	-0.204113	23.2521	23.2521	26.04	0.019662	0.019662	26.04	26.04	1	148	157	26.04	1124: Scan 2610 (rt=23.2521) [C:\Data\Jenny\Jenna\1E3.raw]	1E3.raw	3505.21		Nit2 seq: 148 - 157 + Oxidation (M)	p00673	0.0101381	0.0318826		0.0099266	0.0087731	0.0061249	0.0122298	0.0161848	0.0440506	0.0070367	0.0041121	0.0784111	0.0643889	0.0138213	0.00259506	0.0492149	0.0173158	0.0108281	0.0334026	0.032505
p00674	Q9ER34	Aconitate hydratase, mitochondrial OS=Rattus norvegicus GN=Aco2 PE=1 SV=2	VGLIGSCTNSSYEDMGR	Oxidation (M)	902.898	21.5507	2	x0000000000000002000	5.29941	0.476223	1.62633	20.5516	22.9032	666.6	1.65546e-09	1.65546e-09	100.7	100.7	11	379	395	97.07	1004: Sum of 3 scans in range 2377 (rt=21.5507) to 2455 (rt=22.1049) [C:\Data\Jenny\Jenna\1E3.raw]	1E3.raw	268172		Aco2 seq: 379 - 395 + Oxidation (M)	p00674	0.239398	0.571377	0.211473	0.407882	0.291254	0.0984193	0.18291	0.229772	0.679203	0.0980232	0.215473	1.27511	0.852472	0.352443	0.122972	0.665926	0.357532	0.200589	0.566953	0.498453
p00675	P24090	Alpha-2-HS-glycoprotein OS=Rattus norvegicus GN=Ahsg PE=1 SV=2	VGQPGDAGAAGPVAPLCPGR		895.455	22.7521	2	x0000000000000000000000	-1.56018	0.508135	-0.526025	22.7521	23.073	199.54	4.14318e-09	4.14318e-09	95.13	95.13	2	327	346	95.13	1093: Sum of 2 scans in range 2544 (rt=22.7521) to 2577 (rt=22.9988) [C:\Data\Jenny\Jenna\1E3.raw]	1E3.raw	90331.2		Ahsg seq: 327 - 346 no mod	p00675	0.111142	0.324146	0.0698859	0.256658	0.101054	0.0721599	0.0684284	0.148378	0.211746	0.0437814	0.0602663	0.403813	0.279194	0.142937	0.0275652	0.225174	0.190458	0.0975052	0.179902	0.168718
p00676	Q920L2	Succinate dehydrogenase [ubiquinone] flavoprotein subunit, mitochondrial OS=Rattus norvegicus GN=Sdha PE=1 SV=1	VGSVLQEGCEK		574.786	10.9777	2	x0000000000000	-2.62559	-0.74332	-0.813036	10.1701	11.1683	113.23	0.000267922	0.000267922	45.14	45.14	3	520	530	41.66	271: Sum of 3 scans in range 944 (rt=10.9777) to 1012 (rt=11.4865) [C:\Data\Jenny\Jenna\1E3.raw]	1E3.raw	23934		Sdha seq: 520 - 530 no mod	p00676	0.0832896	0.123919	0.0984636	0.0319578	0.178096	0.217076	0.208872	0.0700972	0.128655	0.10205	0.15375	0.12219	0.104799	0.179578	0.145505		0.0844075	0.168535	0.126661	0.143294
p00677	P04797	Glyceraldehyde-3-phosphate dehydrogenase OS=Rattus norvegicus GN=Gapdh PE=1 SV=3	VGVNGFGR		403.22	11.1683	2	x0000000000	0.637723	-0.207602	0.322798	10.8555	16.5702	611.81	0.0736226	0.0736226	17.91	17.91	3	4	11	13.19	283: Sum of 2 scans in range 932 (rt=11.1683) to 965 (rt=11.4448) [C:\Data\Jenny\Jenna\2E3.raw]	2E3.raw	5302.95		Gapdh seq: 4 - 11 no mod	p00677		0.115564	0.0353892	0.0996717	0.339248	1.45778	0.335987	0.207352	0.329131	0.734705	0.0957599	0.158526	0.61402	0.945675	0.223644	0.197154	0.0835417	0.585092	0.329531	0.495123
p00678	P13437	3-ketoacyl-CoA thiolase, mitochondrial OS=Rattus norvegicus GN=Acaa2 PE=2 SV=1	VGVPTETGALTLNR		714.398	23.9355	2	x0000000000000000	-3.72309	1.00086	-1.60175	22.8548	24.1566	501.327	5.18274e-05	5.18274e-05	50.95	50.95	3	77	90	50.89	1163: Scan 2700 (rt=23.9355) [C:\Data\Jenny\Jenna\1E3.raw]	1E3.raw	8528.39		Acaa2 seq: 77 - 90 no mod	p00678	0.113473	0.0859663	0.0474827	0.167648	0.0948738	0.0429021	0.12951	0.123375	0.153488	0.0481172	0.0540829	0.158982	0.266684	0.14696	0.0388908	0.169447	0.103642	0.0976652	0.103668	0.155496
p00679	P13086	Succinyl-CoA ligase [ADP/GDP-forming] subunit alpha, mitochondrial OS=Rattus norvegicus GN=Suclg1 PE=2 SV=2	VICQGFTGK		476.75	13.7327	2	x00000000000	1.14137	0.153444	0.405681	12.6928	14.2767	44	0.000310524	0.000310524	44	44	7	58	66	41.56	459: Sum of 2 scans in range 1317 (rt=13.7327) to 1352 (rt=13.9878) [C:\Data\Jenny\Jenna\1E3.raw]	1E3.raw	168911		Suclg1 seq: 58 - 66 no mod	p00679	0.726128	0.625337	0.357784	0.351595	1.39329	2.16773	0.783448	0.338672	1.72326	1.40932	0.55132	0.610623	0.980841	0.995675	0.538446	0.511675	0.515211	1.17079	1.07363	0.756659
p00680	P04642	L-lactate dehydrogenase A chain OS=Rattus norvegicus GN=Ldha PE=1 SV=1	VIGSGCNLDSAR		596.294	12.9897	2	x00000000000000	2.87508	0.472882	0.696343	11.9293	14.4527	122.81	3.17272e-08	3.17272e-08	84.74	84.74	42	158	169	84.74	409: Sum of 5 scans in range 1215 (rt=12.9897) to 1363 (rt=14.0635) [C:\Data\Jenny\Jenna\1E3.raw]	1E3.raw	4.24562e+06		Ldha seq: 158 - 169 no mod	p00680	10.1658	9.5112	4.80262	6.92594	15.5068	18.8912	9.78463	5.03182	19.525	16.262	7.03522	8.53199	13.1626	15.447	6.2882	6.66691	7.85139	12.3036	12.8386	10.3912
p00681	P04797	Glyceraldehyde-3-phosphate dehydrogenase OS=Rattus norvegicus GN=Gapdh PE=1 SV=3	VIHDNFGIVEGLMTTVHAITATQK	Deamidated (NQ); Oxidation (M)	871.458	39.2583	3	x00000100000002000000000000	7.55471	7.55471	7.55471	39.2583	39.2583	584.28	5.92824e-06	5.92824e-06	63.46	63.46	1	161	184	26.86	1481: Sum of 2 scans in range 4048 (rt=39.2583) to 4073 (rt=39.486) [C:\Data\Jenny\Jenna\3E3.raw]	3E3.raw	19813		Gapdh seq: 161 - 184 + Deamidated (NQ); Oxidation (M)	p00681	0.0257077	0.634768	0.028907	1.1589	0.0555133	0.0322306	0.166631	0.103211	0.16557	0.0210918	0.0728913	0.343281	0.916919	0.504485	0.288191	0.2912	0.46207	0.0893964	0.150709	0.500199
p00682	P04797	Glyceraldehyde-3-phosphate dehydrogenase OS=Rattus norvegicus GN=Gapdh PE=1 SV=3	VIHDNFGIVEGLMTTVHAITATQK	Deamidated (NQ); Oxidation (M)	653.846	39.3775	4	x00000100000002000000000000	8.59784	8.59784	4.29892	39.3775	39.3775	521.89	0.00278209	0.0773698	36.56	28.015	2	161	184	15.22	1998: Scan 4588 (rt=39.3775) [C:\Data\Jenny\Jenna\4E3.raw]	4E3.raw	97857.4		Gapdh seq: 161 - 184 + Deamidated (NQ); Oxidation (M)	p00682	0.033102	1.26915	0.0456244	2.08304	0.067619	0.0290545	0.131998	0.148187	0.285237	0.0246984	0.0988106	0.579706	1.74384	0.65493	0.318776	0.555308	0.857728	0.0942146	0.247113	0.818213
p00683	P04797	Glyceraldehyde-3-phosphate dehydrogenase OS=Rattus norvegicus GN=Gapdh PE=1 SV=3	VIHDNFGIVEGLMTTVHAITATQK	Oxidation (M)	871.125	39.8076	3	x00000000000002000000000000	1.89515	0.355125	0.543186	39.1675	40.0866	682.58	6.74522e-08	6.74522e-08	82.26	82.26	11	161	184	82.26	1950: Sum of 3 scans in range 4650 (rt=39.8076) to 4719 (rt=40.3775) [C:\Data\Jenny\Jenna\1E3.raw]	1E3.raw	289786		Gapdh seq: 161 - 184 + Oxidation (M)	p00683	0.0253773	0.722558	0.0366218	1.37264	0.0511653	0.0225771	0.160778	0.116887	0.188794	0.0192235	0.0685969	0.380224	1.06265	0.570874	0.294274	0.3232	0.5393	0.087852	0.16421	0.56275
p00684	P04797	Glyceraldehyde-3-phosphate dehydrogenase OS=Rattus norvegicus GN=Gapdh PE=1 SV=3	VIHDNFGIVEGLMTTVHAITATQK	Oxidation (M)	653.596	40.0321	4	x00000000000002000000000000	1.96947	1.89285	1.93116	39.6721	40.0321	682.58	0.0144238	0.0144238	28.94	28.94	2	161	184	27.08	1961: Sum of 2 scans in range 4677 (rt=40.0321) to 4712 (rt=40.3192) [C:\Data\Jenny\Jenna\1E3.raw]	1E3.raw	364883		Gapdh seq: 161 - 184 + Oxidation (M)	p00684	0.0299658	1.50009	0.0453997	2.39651	0.0448687	0.0257687	0.136617	0.166278	0.307973	0.0167632	0.11366	0.688821	2.05424	0.723497	0.314214	0.650442	0.992992	0.0933832	0.281804	0.935598
p00685	P04797	Glyceraldehyde-3-phosphate dehydrogenase OS=Rattus norvegicus GN=Gapdh PE=1 SV=3	VIHDNFGIVEGLMTTVHAITATQK		865.792	46.1714	3	x00000000000000000000000000	-0.151868	-0.151868	-0.151868	46.1714	46.1714	521.89	1.81456e-09	1.81456e-09	97.28	97.28	1	161	184	97.28	2207: Sum of 2 scans in range 5359 (rt=46.1714) to 5387 (rt=46.4313) [C:\Data\Jenny\Jenna\4E3.raw]	4E3.raw	19651.2		Gapdh seq: 161 - 184 no mod	p00685		0.00253384	0.000252452				0.00468056					0.00384871	0.00551653	0.0338437	0.0051526		0.00139315	0.00468056	0.00384871	0.0148376
p00686	P11517	Hemoglobin subunit beta-2 OS=Rattus norvegicus PE=1 SV=2	VINAFNDGLK	Deamidated (NQ)	546.29	21.3233	2	x000000100000	-1.69545	-1.69545	-0.847726	21.3233	21.3233	441.28	0.00741464	0.00741464	30.33	30.33	2	68	77	16.4	820: Scan 2072 (rt=21.3233) [C:\Data\Jenny\Jenna\3E3.raw]	3E3.raw	20042.9		seq: 68 - 77 + Deamidated (NQ)	p00686	0.0776601	0.131955	0.0468916	0.179914	0.0848729	0.353998	0.0847221	0.194834	0.122362	0.224361	0.052908	0.145778	0.165326	0.292825	0.0587048	0.338561	0.109105	0.179607	0.136352	0.213854
p00687	P11517	Hemoglobin subunit beta-2 OS=Rattus norvegicus PE=1 SV=2	VINAFNDGLK		545.798	19.8671	2	x000000000000	1.00956	-0.954496	-0.042991	12.9717	21.1693	416.92	0.00255194	0.00255194	34.88	34.88	38	68	77	29.91	1077: Sum of 2 scans in range 2285 (rt=19.8671) to 2323 (rt=20.1249) [C:\Data\Jenny\Jenna\1E5.raw]	1E5.raw	492836		seq: 68 - 77 no mod	p00687	1.51546	1.89917	0.888043	2.51004	2.74223	9.44189	3.52028	3.69239	2.50606	7.48722	1.48382	2.19719	3.5892	8.40598	2.50242	5.43973	1.70318	4.8492	3.41857	4.98433
p00688	O70351	3-hydroxyacyl-CoA dehydrogenase type-2 OS=Rattus norvegicus GN=Hsd17b10 PE=1 SV=3	VINVNLIGTFNVIR		786.466	41.8312	2	x0000000000000000	-2.16562	-2.16562	-2.16562	41.8312	41.8312	44.17	5.16813e-05	5.16813e-05	44.17	44.17	1	117	130	44.17	1957: Scan 4747 (rt=41.8312) [C:\Data\Jenny\Jenna\4E4.raw]	4E4.raw	2127.7		Hsd17b10 seq: 117 - 130 no mod	p00688		0.00142274	0.00509773	0.0086975	0.000491392		0.039661				0.00169144	0.00671156	0.00205604		0.0796947	0.0116269	0.00507266	0.0200762	0.0042015	0.0311259
p00689	Q9ESV6	Glyceraldehyde-3-phosphate dehydrogenase, testis-specific OS=Rattus norvegicus GN=Gapdhs PE=1 SV=1	VIPELNGK		435.259	13.5384	2	x0000000000	0.560735	-0.130109	0.107657	13.2689	13.5384	139.56	0.0128627	0.0128627	20.81	20.81	4	316	323	17.31	464: Sum of 2 scans in range 1298 (rt=13.5384) to 1332 (rt=13.7948) [C:\Data\Jenny\Jenna\4E2.raw]	4E2.raw	105932		Gapdhs seq: 316 - 323 no mod	p00689	0.499467	0.54948	0.262306	0.347873	1.42969	3.50342	1.70596	0.758935	1.40961	2.68634	0.667327	0.650021	1.47401	3.02876	1.14937	1.39438	0.414782	1.8495	1.35332	1.76163
p00690	O88989	Malate dehydrogenase, cytoplasmic OS=Rattus norvegicus GN=Mdh1 PE=1 SV=3	VIVVGNPANTNCLTASK	Deamidated (NQ)	851.445	25.2527	2	x0000000000010000000	-1.27052	-1.27052	-0.635261	25.2527	25.2527	342.09	1.78797e-06	7.64713e-05	68.34	58.74	2	126	142	13.42	1244: Scan 2876 (rt=25.2527) [C:\Data\Jenny\Jenna\1E3.raw]	1E3.raw	22876.3		Mdh1 seq: 126 - 142 + Deamidated (NQ)	p00690		0.00668365	0.00353831	0.0508793				0.00122036				0.0124743	0.0452035			0.00408063	0.0203671	0.00122036	0.0124743	0.0246421
p00691	O88989	Malate dehydrogenase, cytoplasmic OS=Rattus norvegicus GN=Mdh1 PE=1 SV=3	VIVVGNPANTNCLTASK		850.956	23.3846	2	x0000000000000000000	2.56957	0.0988298	0.840051	22.4087	24.5926	342.09	2.41392e-10	2.41392e-10	105.95	105.95	13	126	142	100.36	1132: Sum of 5 scans in range 2628 (rt=23.3846) to 2775 (rt=24.4839) [C:\Data\Jenny\Jenna\1E3.raw]	1E3.raw	318142		Mdh1 seq: 126 - 142 no mod	p00691	0.491437	1.2785	0.262599	1.06779	0.457634	0.163357	0.189488	0.542638	1.15179	0.252514	0.242742	1.68337	1.95025	0.724112	0.226264	0.866179	0.77508	0.338279	0.832602	0.941701
p00692	P10719	ATP synthase subunit beta, mitochondrial OS=Rattus norvegicus GN=Atp5b PE=1 SV=2	VLDSGAPIKIPVGPETLGR		640.371	30.6696	3	x000000000000000000000	0.522395	-0.0719466	0.147021	30.4222	30.6783	518.27	0.0206697	0.0206697	18.15	18.15	3	125	143	18.15	1544: Sum of 2 scans in range 3557 (rt=30.6696) to 3593 (rt=30.9847) [C:\Data\Jenny\Jenna\1E3.raw]	1E3.raw	5405.6		Atp5b seq: 125 - 143 no mod	p00692	0.117546	0.316612	0.116443	0.499472	0.0755754	0.0906123	0.529265	0.150704	0.198185	0.0471449	0.168057	0.346016	0.537264	0.332033	0.126427	0.340055	0.262518	0.211539	0.189851	0.333945
p00693	P26772	10 kDa heat shock protein, mitochondrial OS=Rattus norvegicus GN=Hspe1 PE=1 SV=3	VLQATVVAVGSGGK		643.378	17.6582	2	x0000000000000000	-0.502047	-1.18701	-0.84453	17.3858	17.6582	49.72	4.90634e-05	4.90634e-05	49.72	49.72	2	41	54	49.72	841: Scan 1920 (rt=17.6582) [C:\Data\Jenny\Jenna\4E5.raw]	4E5.raw	5446.81		Hspe1 seq: 41 - 54 no mod	p00693	0.0797055	0.0779928	0.114066	0.453501	0.0641478	0.278081	0.617464	0.401028	0.120643	0.232476	0.210338	0.202376	0.197422	0.15718	0.342428	0.517353	0.181316	0.34018	0.191458	0.303596
p00694	P15999	ATP synthase subunit alpha, mitochondrial OS=Rattus norvegicus GN=Atp5a1 PE=1 SV=2	VLSIGDGIAR	Phospho (ST)	540.777	29.9503	2	x000300000000	0.199159	0.199159	0.199159	29.9503	29.9503	266.227	0.000190383	0.000190383	46.18	46.18	1	74	83	46.18	1771: Scan 3716 (rt=29.9503) [C:\Data\Jenny\Jenna\1E1.raw]	1E1.raw	69038.6	76	Atp5a1 pS76	p00694	0.513174	0.219479	0.0745367	0.334653	0.406155	0.0375063	0.0293319	0.254125	0.106713	0.0358472	0.000928251	0.137511	0.00355609	0.00775187	0.0036889	0.0200863	0.285461	0.181779	0.07025	0.00877078
p00695	P15999	ATP synthase subunit alpha, mitochondrial OS=Rattus norvegicus GN=Atp5a1 PE=1 SV=2	VLSIGDGIAR		500.793	21.8474	2	x000000000000	-0.381164	0.0390167	-0.114382	21.5354	22.4331	445.31	0.000501596	0.000501596	40.28	40.28	6	74	83	40.28	1015: Sum of 2 scans in range 2397 (rt=21.8474) to 2432 (rt=22.1139) [C:\Data\Jenny\Jenna\4E3.raw]	4E3.raw	87619.7		Atp5a1 seq: 74 - 83 no mod	p00695	0.190852	0.207347	0.309654	0.363663	0.495168	1.43876	1.82833	0.48563	0.501993	1.12155	0.634635	0.396209	0.871828	1.66709	1.18181	0.718368	0.267879	1.06197	0.663596	1.10977
p00696	P00564	Creatine kinase M-type OS=Rattus norvegicus GN=Ckm PE=1 SV=2	VLTPDLYNK		531.795	22.4331	2	x00000000000	-0.5002	-0.933519	-0.475708	17.6438	24.1434	185.457	0.0961336	0.0961336	18.06	18.06	10	33	41	18.06	1219: Scan 2604 (rt=22.4331) [C:\Data\Jenny\Jenna\4E1.raw]	4E1.raw	129230		Ckm seq: 33 - 41 no mod	p00696	0.444799	0.473011	0.225206	0.511211	0.843935	2.75681	1.12517	0.493729	0.983962	1.60265	0.463499	0.386751	1.29947	1.9956	0.923011	0.754121	0.413557	1.30491	0.859215	1.24305
p00697	P85125	Polymerase I and transcript release factor OS=Rattus norvegicus GN=Ptrf PE=1 SV=1	VMIYQDEVKLPAKLSVSK	Oxidation (M); Phospho (ST)	1072.56	26.4365	2	x00200000000000000300	1.90751	1.90751	1.90751	26.4365	26.4365	249.029	9.19624e-06	9.19624e-06	61.52	61.52	1	155	172	0.41	1602: Scan 3229 (rt=26.4365) [C:\Data\Jenny\Jenna\1E5.raw]	1E5.raw	47311.8	171	Ptrf seq: 155 - 172 + Oxidation (M); Phospho (ST)	p00697	0.0658162	0.205489	0.050847	0.304387	0.0109731							0.0132435					0.156635	0.0109731	0.0132435	#DIV/0!
p00698	P11517	Hemoglobin subunit beta-2 OS=Rattus norvegicus PE=1 SV=2	VNADNVGAEALGR		643.329	15.7949	2	x000000000000000	0.713038	-0.501307	-0.859385	14.7423	19.2296	604.17	1.31469e-05	1.31469e-05	58.33	58.33	7	19	31	55.71	599: Sum of 2 scans in range 1593 (rt=15.7949) to 1626 (rt=16.0457) [C:\Data\Jenny\Jenna\1E3.raw]	1E3.raw	10610.2		seq: 19 - 31 no mod	p00698	0.132826	0.206363	0.0540339	0.216021	0.158975	0.456704	0.207679		0.213444	0.374834	0.100442		0.268546	0.663005	0.128442	0.043343	0.152311	0.274453	0.229573	0.275834
p00699	P02091	Hemoglobin subunit beta-1 OS=Rattus norvegicus GN=Hbb PE=1 SV=3	VNPDDVGGEALGR		649.822	16.6113	2	x000000000000000	2.83363	0.105577	1.19372	15.3775	17.9439	681.42	8.4596e-10	8.4596e-10	101	101	20	19	31	95.26	657: Sum of 3 scans in range 1702 (rt=16.6113) to 1772 (rt=17.1241) [C:\Data\Jenny\Jenna\1E3.raw]	1E3.raw	343495		Hbb seq: 19 - 31 no mod	p00699	2.55627	4.05588	1.78345	5.1705	4.00992	11.0119	5.35963	6.256	4.7911	8.16106	1.99421	6.40384	5.89193	14.9299	3.57233	8.70838	3.39153	6.65937	5.33755	8.27564
p00700	P15429	Beta-enolase OS=Rattus norvegicus GN=Eno3 PE=1 SV=3	VNQIGSVTESIQACK		788.906	24.9714	2	x00000000000000000	-0.596526	-0.215764	-0.251304	24.0547	25.7164	140.6	6.28327e-10	1.89414e-06	102.7	83.96	5	344	358	0	1225: Sum of 2 scans in range 2839 (rt=24.9714) to 2871 (rt=25.212) [C:\Data\Jenny\Jenna\1E3.raw]	1E3.raw	161170		Eno3 seq: 344 - 358 no mod	p00700	0.089608	0.244737	0.0287187	0.343708	0.100592	0.0249116	0.0298888	0.0924456	0.204646		0.0279487	0.361476	0.402	0.14144	0.027491	0.071949	0.176693	0.0619594	0.198024	0.16072
p00701	P04764	Alpha-enolase OS=Rattus norvegicus GN=Eno1 PE=1 SV=4	VNQIGSVTESLQACK		788.906	24.9714	2	x00000000000000000	-0.596526	-0.215764	-0.251304	24.0547	25.7164	123.94	6.28327e-10	1.89414e-06	102.7	83.96	5	344	358	101.56	1225: Sum of 2 scans in range 2839 (rt=24.9714) to 2871 (rt=25.212) [C:\Data\Jenny\Jenna\1E3.raw]	1E3.raw	161170		Eno1 seq: 344 - 358 no mod	p00701	0.089608	0.244737	0.0287187	0.343708	0.100592	0.0249116	0.0298888	0.0924456	0.204646		0.0279487	0.361476	0.402	0.14144	0.027491	0.071949	0.176693	0.0619594	0.198024	0.16072
p00702	P24483	Adrenodoxin, mitochondrial OS=Rattus norvegicus GN=Fdx1 PE=2 SV=1	VPEAVADVRQSVDMSK	Oxidation (M); Phospho (ST)	609.618	13.7418	3	x000000000003002000	0.589869	0.589869	0.589869	13.7418	13.7418	28.37	0.0322384	0.0322384	28.37	28.37	1	171	186	8.46	553: Scan 1393 (rt=13.7418) [C:\Data\Jenny\Jenna\1E2.raw]	1E2.raw	22704.6	181	Fdx1 seq: 171 - 186 + Oxidation (M); Phospho (ST)	p00702	1.14471	0.756413	0.491188	0.585328	0.227153		0.0330118	0.047114	0.0253293	0.00806784	0.00624645	0.0224214			0.01221		0.744409	0.102426	0.0155163	0.01221
p00703	P13437	3-ketoacyl-CoA thiolase, mitochondrial OS=Rattus norvegicus GN=Acaa2 PE=2 SV=1	VPPETIDSVIVGNVMQSSSDAAYLAR	Deamidated (NQ); Oxidation (M)	912.791	40.2441	3	x0000000000000102000000000000	6.29353	6.29353	6.29353	40.2441	40.2441	312.98	0.00796668	0.00796668	34.48	34.48	1	46	71	0.48	1839: Scan 4319 (rt=40.2441) [C:\Data\Jenny\Jenna\2E3.raw]	2E3.raw	2219.82		Acaa2 seq: 46 - 71 + Deamidated (NQ); Oxidation (M)	p00703	0.00477863	0.11781	0.00219756	0.144374	0.00202621		0.0114464	0.00459968	0.0312701	0.0223258	0.00438057	0.0676361	0.174566	0.0813468		0.0216208	0.0672898	0.00602411	0.0314031	0.0925111
p00704	P13437	3-ketoacyl-CoA thiolase, mitochondrial OS=Rattus norvegicus GN=Acaa2 PE=2 SV=1	VPPETIDSVIVGNVMQSSSDAAYLAR	Oxidation (M)	912.458	40.0717	3	x0000000000000002000000000000	0.275751	-0.0424233	0.116664	39.4541	40.0717	501.327	0.000253528	0.000253528	49.52	49.52	2	46	71	40.96	1965: Sum of 3 scans in range 4682 (rt=40.0717) to 4749 (rt=40.628) [C:\Data\Jenny\Jenna\1E3.raw]	1E3.raw	6458.48		Acaa2 seq: 46 - 71 + Oxidation (M)	p00704	0.00492164	0.128444	0.0021883	0.170454	0.0032864		0.00877245	0.00483649	0.0359031	0.0125557	0.00040111	0.0693694	0.19813	0.0926262	0.00581075	0.031865	0.076502	0.00563178	0.0295573	0.0821079
p00705	P09605	Creatine kinase S-type, mitochondrial OS=Rattus norvegicus GN=Ckmt2 PE=1 SV=2	VPPPLPQFGR		554.32	24.858	2	x000000000000	-0.780754	-0.112053	-1.08197	24.858	25.2049	503.3	0.00197848	0.00197848	31.43	31.43	3	409	418	31.43	1218: Sum of 2 scans in range 2824 (rt=24.858) to 2857 (rt=25.1059) [C:\Data\Jenny\Jenna\1E3.raw]	1E3.raw	26768.3		Ckmt2 seq: 409 - 418 no mod	p00705	0.409693	0.34661	0.258933	0.364624	0.458277	0.571292	0.448108	0.306634	0.441494	0.410701	0.319728	0.302044	0.668028	0.79042	0.225445	0.527459	0.344965	0.446077	0.368492	0.552838
p00706	Q9ESV6	Glyceraldehyde-3-phosphate dehydrogenase, testis-specific OS=Rattus norvegicus GN=Gapdhs PE=1 SV=1	VPTPNVSVVDLTCR		750.4	31.1411	2	x0000000000000000	2.86966	-0.159463	0.359572	30.157	31.4157	124.32	5.45164e-09	5.45164e-09	92.48	92.48	38	331	344	92.48	1568: Sum of 7 scans in range 3611 (rt=31.1411) to 3821 (rt=32.8554) [C:\Data\Jenny\Jenna\1E3.raw]	1E3.raw	3.25401e+06		Gapdhs seq: 331 - 344 no mod	p00706	0.535794	2.54076	0.294784	4.57085	0.6434	0.102904	0.292176	0.919024	1.75695	0.21805	0.389799	4.01166	5.29059	1.79881	0.151585	1.97277	1.98555	0.489376	1.59411	2.30344
p00707	Q9ESV6	Glyceraldehyde-3-phosphate dehydrogenase, testis-specific OS=Rattus norvegicus GN=Gapdhs PE=1 SV=1	VPTPNVSVVDLTCR		500.602	31.3422	3	x0000000000000000	1.23767	1.23767	0.618835	31.3422	31.3422	124.32	0.000913994	0.000913994	39.86	39.86	2	331	344	39.86	1580: Sum of 2 scans in range 3636 (rt=31.3422) to 3670 (rt=31.609) [C:\Data\Jenny\Jenna\1E3.raw]	1E3.raw	35261.3		Gapdhs seq: 331 - 344 no mod	p00707	0.0135903	0.0680088	0.00333445	0.129342	0.0217818		0.00986192	0.0264684	0.0605959	0.0101822	0.0101472	0.264706	0.0935345	0.0462865	0.0116674	0.0619393	0.0535688	0.0193707	0.0864078	0.0533569
p00708	P97541	Heat shock protein beta-6 OS=Rattus norvegicus GN=Hspb6 PE=1 SV=1	VPVQPSWLR		541.311	24.4491	2	x00000000000	-0.674621	-0.674621	-0.674621	24.4491	24.4491	103.83	0.0262662	0.0262662	20.43	20.43	1	5	13	20.43	1195: Scan 2770 (rt=24.4491) [C:\Data\Jenny\Jenna\1E3.raw]	1E3.raw	15779.8		Hspb6 seq: 5 - 13 no mod	p00708	0.0548158	0.0575254	0.0287375	0.0819293	0.0689951	0.0906739	0.134779	0.0410802	0.112653	0.0506244	0.0323421	0.0474782	0.127384	0.140867	0.0387586	0.065971	0.055752	0.083882	0.0607745	0.0932452
p00709	Q66HC1	Tudor domain-containing protein 3 OS=Rattus norvegicus GN=Tdrd3 PE=2 SV=1	VQMTDGHTSCTAVEFSYISKISLNTPPGTK	2 Deamidated (NQ); Oxidation (M); 6 Phospho (ST); Phospho (Y)	1264.1	68.3772	3	x00123000000000003403003013000300	-2.03073	-2.03073	-2.03073	68.3772	68.3772	21.4872	0.046267	0.046267	23.17	23.17	1	4	33	12.42	2516: Scan 7335 (rt=68.3772) [C:\Data\Jenny\Jenna\2E3.raw]	2E3.raw	102.096	7;19;22	Tdrd3 pT7 pS19 pS22	p00709	0.000246688			0.000111564												0.000286364	0.000179126	#DIV/0!	#DIV/0!	0.000286364
p00710	P15650	Long-chain specific acyl-CoA dehydrogenase, mitochondrial OS=Rattus norvegicus GN=Acadl PE=1 SV=1	VQPIYGGTNEIMK	Oxidation (M)	733.371	24.4491	2	x000000000000200	-3.96526	-0.824727	-2.14466	14.8299	24.4491	156.37	0.153392	0.153392	19.18	19.18	3	407	419	19.18	1195: Scan 2770 (rt=24.4491) [C:\Data\Jenny\Jenna\1E3.raw]	1E3.raw	7197.55		Acadl seq: 407 - 419 + Oxidation (M)	p00710	0.163282	0.114965	0.0715215	0.189551	0.184334	0.297174	0.318254	0.150289	0.210622	0.218358	0.117661	0.127854	0.28844	0.398082	0.173586	0.216948	0.13483	0.237513	0.168624	0.269264
p00711	P23693	Troponin I, cardiac muscle OS=Rattus norvegicus GN=Tnni3 PE=1 SV=2	VRISADAMMQALLGTR	2 Oxidation (M); Phospho (ST)	922.942	23.2757	2	x000030002200000000	1.08359	0.421939	0.273474	23.2757	24.1773	106.24	7.05819e-05	0.00015269	54.62	52.01	8	148	163	48.37	1308: Sum of 3 scans in range 2772 (rt=23.2757) to 2856 (rt=23.8582) [C:\Data\Jenny\Jenna\1E2.raw]	1E2.raw	262443	151	Tnni3 pS151	p00711	1.4507	2.54531	0.336239	2.25522	0.572825	0.0188394	0.0795424	0.0821108	0.312781		0.0273534	0.312324				0.016582	1.64687	0.188329	0.217486	0.016582
p00712	Q6IE52	Murinoglobulin-2 OS=Rattus norvegicus GN=Mug2 PE=1 SV=1	VTASPQSLCGLR		616.328	22.4779	2	x00000000000000	-1.33671	0.49974	-0.139494	21.5071	22.4779	58.89	1.34932e-05	1.34932e-05	58.89	58.89	6	580	591	54.64	1070: Sum of 2 scans in range 2507 (rt=22.4779) to 2542 (rt=22.7381) [C:\Data\Jenny\Jenna\1E3.raw]	1E3.raw	162199		Mug2 seq: 580 - 591 no mod	p00712	0.339102	0.546992	0.139214	0.615543	0.464798	0.192312	0.169289	0.353388	0.719858	0.169222	0.124295	0.794314	0.745412	0.395365	0.105628	0.433088	0.410213	0.294947	0.451922	0.419873
p00713	P04642	L-lactate dehydrogenase A chain OS=Rattus norvegicus GN=Ldha PE=1 SV=1	VTLTPDEEAR		565.787	11.4522	2	x000000000000	-2.6559	-2.6559	-2.6559	11.4522	11.4522	102.34	0.000535802	0.000535802	42.6	42.6	1	306	315	41.95	302: Scan 966 (rt=11.4522) [C:\Data\Jenny\Jenna\2E3.raw]	2E3.raw	34133		Ldha seq: 306 - 315 no mod	p00713	0.00273479	0.00268002	0.00564245	0.00522893	0.0029811	1.08382		0.0109914	0.00175669		0.00484229		0.00198351		0.017908		0.00407155	0.365931	0.00329949	0.00994576
p00714	Q9Z2L0	Voltage-dependent anion-selective channel protein 1 OS=Rattus norvegicus GN=Vdac1 PE=1 SV=4	VTQSNFAVGYK		607.315	15.1586	2	x0000000000000	0.128648	0.128648	0.128648	15.1586	15.1586	75.97	0.00592503	0.00592503	30.63	30.63	1	164	174	30.63	554: Scan 1510 (rt=15.1586) [C:\Data\Jenny\Jenna\1E3.raw]	1E3.raw	3231.55		Vdac1 seq: 164 - 174 no mod	p00714	0.0501749	0.0675308	0.0408918	0.0440479	0.0105051	0.142059	0.147548	0.013321	0.0558772	0.131184	0.0395704	0.0553048	0.0171587	0.204586	0.107224	0.0269419	0.0506614	0.0783582	0.070484	0.0889776
p00715	O88767	Protein DJ-1 OS=Rattus norvegicus GN=Park7 PE=1 SV=1	VTVAGLAGKDPVQCSR		800.927	17.3867	2	x000000000000000000	-0.948846	-0.948846	-0.948846	17.3867	17.3867	75.67	2.14853e-05	2.14853e-05	56.34	56.34	1	33	48	55.42	718: Scan 1808 (rt=17.3867) [C:\Data\Jenny\Jenna\1E3.raw]	1E3.raw	20476.9		Park7 seq: 33 - 48 no mod	p00715	0.0163673	0.0246502	0.00696289	0.0487435					0.0269876		0.00496863		0.0611816			0.0192793	0.024181	#DIV/0!	0.0159781	0.0402305
p00716	O88767	Protein DJ-1 OS=Rattus norvegicus GN=Park7 PE=1 SV=1	VTVAGLAGKDPVQCSR		534.288	17.2532	3	x000000000000000000	-0.246275	-0.246275	-0.246275	17.2532	17.2532	75.67	4.24064e-05	4.24064e-05	53.48	53.48	1	33	48	53.48	707: Sum of 2 scans in range 1789 (rt=17.2532) to 1828 (rt=17.5381) [C:\Data\Jenny\Jenna\1E3.raw]	1E3.raw	133983		Park7 seq: 33 - 48 no mod	p00716	0.169526	0.287455	0.0855438	0.300556	0.189816	0.0869673	0.0889121	0.0771086	0.258493	0.042881	0.064727	0.326665	0.391299	0.164326	0.0406822	0.165293	0.21077	0.110701	0.173192	0.1904
p00717	P11517	Hemoglobin subunit beta-2 OS=Rattus norvegicus PE=1 SV=2	VVAGVASALAHK		561.836	11.814	2	x00000000000000	1.09035	0.0383362	0.172003	10.0789	12.2862	413.65	2.79279e-06	2.79279e-06	57.97	57.97	28	134	145	57.97	381: Scan 1082 (rt=11.814) [C:\Data\Jenny\Jenna\4E5.raw]	4E5.raw	304066		seq: 134 - 145 no mod	p00717	0.335319	0.626217	0.197379	0.782116	0.699413	3.13125	1.12403	1.13475	0.669424	2.3633	0.367393	1.02098	1.29451	2.48032	0.751201	2.28315	0.485258	1.52236	1.10527	1.7023
p00718	P11517	Hemoglobin subunit beta-2 OS=Rattus norvegicus PE=1 SV=2	VVAGVASALAHKYH		711.898	13.1486	2	x0000000000000000	1.42357	1.42357	0.711784	13.1486	13.1486	416.92	1.69826e-07	1.69826e-07	74.86	74.86	2	134	147	74.86	528: Scan 1302 (rt=13.1486) [C:\Data\Jenny\Jenna\1E5.raw]	1E5.raw	59051.6		seq: 134 - 147 no mod	p00718	0.0733687	0.0582529	0.0668231	0.67915	0.0285166		0.156457	0.319051	0.066425	0.0182676	0.0454206	0.304592	0.0384743	0.0852743	0.125062	0.435402	0.219399	0.168008	0.108676	0.171053
p00719	P11517	Hemoglobin subunit beta-2 OS=Rattus norvegicus PE=1 SV=2	VVAGVASALAHKYH		474.934	13.1486	3	x0000000000000000	0.251797	0.0829947	-0.148406	11.4588	31.1737	416.92	0.0563844	0.0563844	19.69	19.69	12	134	147	13.34	528: Scan 1302 (rt=13.1486) [C:\Data\Jenny\Jenna\1E5.raw]	1E5.raw	1.05181e+06		seq: 134 - 147 no mod	p00719	0.695939	0.635678	0.562152	5.15012	0.455596	1.05244	2.43033	2.56261	0.894347	0.793019	0.517651	2.77132	0.794142	0.948867	1.15788	3.90334	1.76097	1.62524	1.24408	1.70106
p00720	P15999	ATP synthase subunit alpha, mitochondrial OS=Rattus norvegicus GN=Atp5a1 PE=1 SV=2	VVDALGNAIDGK		586.32	18.9371	2	x00000000000000	0.697918	-0.925148	-0.409753	11.5005	20.6826	432	0.00758037	0.00758037	29.56	29.56	6	150	161	29.35	694: Sum of 2 scans in range 1798 (rt=18.9371) to 1834 (rt=19.2538) [C:\Data\Jenny\Jenna\3E3.raw]	3E3.raw	14683		Atp5a1 seq: 150 - 161 no mod	p00720	0.25095	0.352751	0.423277	0.206741	0.444922	0.839829	0.892558	0.278904	0.452025	0.565911	0.447216	0.309565	0.625186	1.14247	0.599945	0.727043	0.30843	0.614053	0.443679	0.773662
p00721	P10719	ATP synthase subunit beta, mitochondrial OS=Rattus norvegicus GN=Atp5b PE=1 SV=2	VVDLLAPYAK		544.821	29.9053	2	x000000000000	-0.66475	-0.66475	-0.66475	29.9053	29.9053	474.29	0.0286718	0.0286718	21.5	21.5	1	189	198	21.5	1594: Scan 3612 (rt=29.9053) [C:\Data\Jenny\Jenna\2E4.raw]	2E4.raw	10264		Atp5b seq: 189 - 198 no mod	p00721	0.152467	0.22258	0.193558	0.296319	0.143447	0.24177	0.349769	0.129355	0.225605	0.219591	0.149654	0.204718	0.349977	0.5138	0.202182	0.3083	0.216231	0.216085	0.199892	0.343565
p00722	P04797	Glyceraldehyde-3-phosphate dehydrogenase OS=Rattus norvegicus GN=Gapdh PE=1 SV=3	VVDLMAYMASK	2 Oxidation (M)	630.305	20.365	2	x0000020020000	-1.27682	-0.291595	-1.10732	16.3548	20.365	611.81	0.296668	0.296668	15.1	15.1	3	322	332	15.1	871: Scan 2067 (rt=20.365) [C:\Data\Jenny\Jenna\2E3.raw]	2E3.raw	3729.94		Gapdh seq: 322 - 332 + 2 Oxidation (M)	p00722	0.223236	0.174796	0.176363	0.311046	0.241462	0.570331	0.745543	0.435213	0.277709	0.555886	0.289585	0.212662	0.276891	0.699329	0.447352	0.366808	0.22136	0.498137	0.33396	0.447595
p00723	P04797	Glyceraldehyde-3-phosphate dehydrogenase OS=Rattus norvegicus GN=Gapdh PE=1 SV=3	VVDLMAYMASKE	2 Oxidation (M)	694.827	18.4509	2	x00000200200000	1.73388	0.206106	0.904586	17.129	19.6259	381.65	7.77484e-07	7.77484e-07	72.94	72.94	21	322	333	70.96	883: Sum of 3 scans in range 2059 (rt=18.4509) to 2140 (rt=19.0027) [C:\Data\Jenny\Jenna\2E4.raw]	2E4.raw	35798.4		Gapdh seq: 322 - 333 + 2 Oxidation (M)	p00723	1.73716	0.886638	1.3925	2.51124	1.84294	3.41211	8.0101	3.23321	2.2053	3.92882	3.75117	1.7942	2.12237	3.4851	5.73714	2.27328	1.63188	4.12459	2.91987	3.40447
p00724	P13437	3-ketoacyl-CoA thiolase, mitochondrial OS=Rattus norvegicus GN=Acaa2 PE=2 SV=1	VVGYFVSGCDPAIMGIGPVPAITGALKK	Oxidation (M)	926.165	41.8696	3	x000000000000002000000000000000	0.21618	0.21618	0.21618	41.8696	41.8696	501.327	3.46922e-05	3.46922e-05	53.29	53.29	1	279	306	53.29	2034: Scan 4897 (rt=41.8696) [C:\Data\Jenny\Jenna\1E3.raw]	1E3.raw	7145.35		Acaa2 seq: 279 - 306 + Oxidation (M)	p00724		0.00459011		0.0050522								0.0031108				0.00188738	0.00482116	#DIV/0!	0.0031108	0.00188738
p00725	Q5XI78	2-oxoglutarate dehydrogenase, mitochondrial OS=Rattus norvegicus GN=Ogdh PE=1 SV=1	VVNAPIFHVNSDDPEAVMYVCK	Oxidation (M)	821.729	31.3007	3	x000000000000000000200000	0.977189	0.977189	0.977189	31.3007	31.3007	149.904	0.000279439	0.000279439	50.33	50.33	1	467	488	45.41	1579: Scan 3631 (rt=31.3007) [C:\Data\Jenny\Jenna\1E3.raw]	1E3.raw	7076.64		Ogdh seq: 467 - 488 + Oxidation (M)	p00725	0.00253434	0.0784242	0.0183943	0.0225495	0.0145288		0.00440102	0.0242596	0.00411572	0.00377942	0.0432157	0.0720965	0.0368419		0.00679988	0.12325	0.0304756	0.0143965	0.0308018	0.0556305
p00726	Q8VHF5	Citrate synthase, mitochondrial OS=Rattus norvegicus GN=Cs PE=1 SV=1	VVPGYGHAVLR		584.335	11.2854	2	x0000000000000	-2.6126	-2.09831	-2.2126	10.0196	11.4739	130	0.00120337	0.00120337	33.82	33.82	3	341	351	33.82	288: Scan 985 (rt=11.2854) [C:\Data\Jenny\Jenna\1E3.raw]	1E3.raw	3351.01		Cs seq: 341 - 351 no mod	p00726	0.0801174	0.0464421	0.0317293	0.0668766	0.143161	0.178126	0.128089	0.0667884	0.127228	0.110623	0.0599902	0.0534245	0.161961	0.151099	0.087645	0.104992	0.0562913	0.129041	0.0878165	0.126424
p00727	P49432	Pyruvate dehydrogenase E1 component subunit beta, mitochondrial OS=Rattus norvegicus GN=Pdhb PE=1 SV=2	VVSPWNSEDAK		616.302	15.6824	2	x0000000000000	-0.398184	0.0893882	-0.154398	15.6824	16.047	148.65	0.00315525	0.00315525	35.18	35.18	2	174	184	33.39	591: Sum of 2 scans in range 1579 (rt=15.6824) to 1616 (rt=15.9713) [C:\Data\Jenny\Jenna\1E3.raw]	1E3.raw	7691.8		Pdhb seq: 174 - 184 no mod	p00727	0.0537222	0.0731143	0.0328095	0.066302	0.0931027	0.146065	0.172559	0.0258559	0.128558	0.119606	0.0521833	0.0160128	0.135003	0.22543	0.110799	0.0528766	0.056487	0.109396	0.07909	0.131027
p00728	Q5XI78	2-oxoglutarate dehydrogenase, mitochondrial OS=Rattus norvegicus GN=Ogdh PE=1 SV=1	VYYDLTR		465.24	15.6323	2	x000000000	-1.6328	-1.6328	-1.6328	15.6323	15.6323	175.657	0.0185478	0.0185478	24.76	24.76	1	908	914	24.36	509: Scan 1423 (rt=15.6323) [C:\Data\Jenny\Jenna\3E3.raw]	3E3.raw	11491		Ogdh seq: 908 - 914 no mod	p00728	0.0769725	0.0690649	0.0556934	0.0548759	0.151498	0.412445	0.220327	0.0859661	0.232948	0.25831	0.0919911	0.0466669	0.22036	0.323894	0.167068	0.112908	0.0641517	0.217559	0.157479	0.206058
p00729	P12346	Serotransferrin OS=Rattus norvegicus GN=Tf PE=1 SV=3	WCALSHQER		565.264	7.29468	2	x00000000000	-0.296851	-0.757634	-0.527243	7.29468	7.44704	390.63	4.65223e-05	4.65223e-05	52.16	52.16	2	362	370	44.97	47: Scan 456 (rt=7.29468) [C:\Data\Jenny\Jenna\1E3.raw]	1E3.raw	114370		Tf seq: 362 - 370 no mod	p00729	0.0573588				0.095865	0.0882986			0.209216	0.0972059		0.0759124	0.0710888	0.135456			0.0573588	0.0920818	0.127445	0.103272
[truncated: 27 more rows]

## Sheet: Phosphopeptides only
db ID	acc_no	protein	peptide	pep_mod	m_z	best_tR	z_pept	mod_pos	max_ppm	min_ppm	mean_ppm	min_tR	max_tR	prot_scr	max_expectancy	mean_expt	max_scr	mean_scr	n_peptides	pep_start	pep_end	max_delta_score	peptide_heading		MSMS ion intensity	potential phosphorylation sites	peptide to report	AVERAGES	1E1.raw	1E2.raw	1E4.raw	1E5.raw	2E1.raw	2E2.raw	2E4.raw	2E5.raw	3E1.raw	3E2.raw	3E4.raw	3E5.raw	4E1.raw	4E2.raw	4E4.raw	4E5.raw	1 Ave norm peak area	2 Ave norm peak area	3 Ave norm peak area	4 Ave norm peak area
[truncated: 128 more rows]

[truncated: 2 more sheets: Phosphopeptide abundances, stats and log2 ratios]
